# Supplementary material for: Chromosome-level reference genome and alternative splicing atlas of moso bamboo (Phyllostachys edulis)
Source: Gigascience. 2018 Sep 8;7(10):giy115. doi: 10.1093/gigascience/giy115 (PMC6204424; doi:10.1093/gigascience/giy115)
Supplement: Supplemental Files [file giy115_supplemental_files.zip]

Archive with 3 entries (3 files):
- Additional File-Revised2-30Aug-zhs.docx
- Additional Table 25.xls
- Additional Table 28.xls
