# Supplementary material for: Chromosome-level reference genome and alternative splicing atlas of moso bamboo (Phyllostachys edulis)
Source: Gigascience. 2018 Sep 8;7(10):giy115. doi: 10.1093/gigascience/giy115 (PMC6204424; doi:10.1093/gigascience/giy115)
Supplement: Supplemental Files [file giy115_supplemental_files.zip › Additional Table 25.xls]

## Sheet: Sheet1
ID	Pop.total	Pop.term	Study.total	Study.term	p	p.adjusted	p.min	name
GO:0046483	34570	5544	20022	3693	1.41782e-47	9.24703e-44	0	heterocycle metabolic process
GO:0005634	34570	4539	20022	3068	8.15395e-47	2.659e-43	0	nucleus
GO:0006139	34570	5165	20022	3434	1.06918e-42	2.32439e-39	0	nucleobase-containing compound metabolic process
GO:0090304	34570	4472	20022	2998	4.23584e-41	6.90653e-38	0	nucleic acid metabolic process
GO:1901360	34570	5848	20022	3841	1.28746e-40	1.67936e-37	0	organic cyclic compound metabolic process
GO:0034641	34570	5790	20022	3805	1.61455e-40	1.75501e-37	0	cellular nitrogen compound metabolic process
GO:0044260	34570	10393	20022	6573	4.62036e-40	4.30486e-37	0	cellular macromolecule metabolic process
GO:0006725	34570	5721	20022	3756	2.41535e-39	1.96912e-36	0	cellular aromatic compound metabolic process
GO:0006807	34570	6463	20022	4194	4.062e-37	2.94359e-34	0	nitrogen compound metabolic process
GO:0043170	34570	11428	20022	7162	9.41071e-37	5.59763e-34	0	macromolecule metabolic process
GO:0044422	34570	4636	20022	3076	9.44096e-37	5.59763e-34	0	organelle part
GO:0044446	34570	4624	20022	3067	1.84258e-36	1.00144e-33	0	intracellular organelle part
GO:0044238	34570	14878	20022	9178	2.38527e-35	1.19667e-32	0	primary metabolic process
GO:0003676	34570	4564	20022	3019	1.71646e-34	7.99626e-32	0	nucleic acid binding
GO:0009987	34570	19244	20022	11660	9.73061e-30	4.23087e-27	0	cellular process
GO:0016070	34570	3791	20022	2509	1.55447e-28	6.33642e-26	0	RNA metabolic process
GO:0071704	34570	15611	20022	9537	1.03079e-27	3.95458e-25	0	organic substance metabolic process
GO:0035639	34570	4667	20022	3021	9.91051e-25	3.59091e-22	0	purine ribonucleoside triphosphate binding
GO:0044237	34570	15045	20022	9170	5.80322e-24	1.99203e-21	0	cellular metabolic process
GO:0010467	34570	4722	20022	3046	1.58151e-23	5.1573e-21	0	gene expression
GO:0006996	34570	1581	20022	1102	3.14005e-23	9.75209e-21	0	organelle organization
GO:0009507	34570	1680	20022	1164	5.09019e-23	1.50901e-20	0	chloroplast
GO:0005524	34570	4207	20022	2722	5.42892e-22	1.53945e-19	0	ATP binding
GO:0001882	34570	4861	20022	3118	7.58502e-22	2.06123e-19	0	nucleoside binding
GO:0032549	34570	4858	20022	3116	8.02357e-22	2.09319e-19	0	ribonucleoside binding
GO:0032553	34570	4945	20022	3168	9.82265e-22	2.46397e-19	0	ribonucleotide binding
GO:0005488	34570	16490	20022	9984	1.73234e-21	4.14686e-19	0	binding
GO:0017076	34570	4856	20022	3112	1.87901e-21	4.14686e-19	0	purine nucleotide binding
GO:0001883	34570	4848	20022	3107	1.97106e-21	4.14686e-19	0	purine nucleoside binding
GO:0032550	34570	4848	20022	3107	1.97106e-21	4.14686e-19	0	purine ribonucleoside binding
GO:0032555	34570	4848	20022	3107	1.97106e-21	4.14686e-19	0	purine ribonucleotide binding
GO:0009536	34570	3640	20022	2368	8.30621e-21	1.69291e-18	0	plastid
GO:0006396	34570	953	20022	686	5.14032e-20	9.31255e-18	0	RNA processing
GO:0043168	34570	5717	20022	3624	1.60802e-20	3.17803e-18	0	anion binding
GO:0042578	34570	602	20022	456	2.08137e-20	3.99255e-18	0	phosphoric ester hydrolase activity
GO:0050794	34570	4367	20022	2807	2.66591e-20	4.96773e-18	0	regulation of cellular process
GO:0044428	34570	1313	20022	917	7.07404e-20	1.24694e-17	0	nuclear part
GO:0008270	34570	1652	20022	1131	1.09363e-19	1.87702e-17	0	zinc ion binding
GO:0043412	34570	4309	20022	2764	2.90324e-19	4.81173e-17	0	macromolecule modification
GO:0097159	34570	10603	20022	6517	2.95108e-19	4.81173e-17	0	organic cyclic compound binding
GO:1901363	34570	10552	20022	6485	4.47417e-19	7.11721e-17	0	heterocyclic compound binding
GO:0097367	34570	5034	20022	3199	7.36859e-19	1.14424e-16	0	carbohydrate derivative binding
GO:0036094	34570	6354	20022	3991	8.65843e-19	1.29915e-16	0	small molecule binding
GO:0030554	34570	4396	20022	2813	8.76455e-19	1.29915e-16	0	adenyl nucleotide binding
GO:0032559	34570	4388	20022	2808	9.17877e-19	1.33031e-16	0	adenyl ribonucleotide binding
GO:0016311	34570	601	20022	450	1.59202e-18	2.25721e-16	0	dephosphorylation
GO:0000166	34570	6202	20022	3895	3.0806e-18	4.18576e-16	0	nucleotide binding
GO:1901265	34570	6202	20022	3895	3.0806e-18	4.18576e-16	0	nucleoside phosphate binding
GO:0006259	34570	736	20022	536	1.51048e-17	2.01048e-15	0	DNA metabolic process
GO:0065007	34570	5407	20022	3411	2.05391e-17	2.67911e-15	0	biological regulation
GO:0060255	34570	2487	20022	1638	2.35526e-17	3.01197e-15	0	regulation of macromolecule metabolic process
GO:0044434	34570	879	20022	628	2.90781e-17	3.64707e-15	0	chloroplast part
GO:0005622	34570	18985	20022	11378	3.15415e-17	3.88139e-15	0	intracellular
GO:0016791	34570	508	20022	384	3.74234e-17	4.51991e-15	0	phosphatase activity
GO:0016817	34570	1323	20022	911	4.37507e-17	5.18804e-15	0	hydrolase activity, acting on acid anhydrides
GO:0031323	34570	2618	20022	1716	6.06411e-17	7.06252e-15	0	regulation of cellular metabolic process
GO:0044435	34570	892	20022	634	1.24918e-16	1.42932e-14	0	plastid part
GO:0003723	34570	1423	20022	971	1.95647e-16	2.20002e-14	0	RNA binding
GO:0016818	34570	1303	20022	895	2.28387e-16	2.52465e-14	0	hydrolase activity, acting on acid anhydrides, in phosphorus-containing anhydrides
GO:0036211	34570	4095	20022	2611	2.68556e-16	2.87135e-14	0	protein modification process
GO:0006464	34570	4095	20022	2611	2.68556e-16	2.87135e-14	0	cellular protein modification process
GO:0080090	34570	2501	20022	1639	3.63706e-16	3.82596e-14	0	regulation of primary metabolic process
GO:0050789	34570	4866	20022	3074	4.47877e-16	4.63659e-14	0	regulation of biological process
GO:0016462	34570	1294	20022	887	7.02618e-16	7.16011e-14	0	pyrophosphatase activity
GO:0004721	34570	307	20022	244	8.6553e-16	8.68459e-14	0	phosphoprotein phosphatase activity
GO:0010468	34570	2309	20022	1518	1.00424e-15	9.87655e-14	0	regulation of gene expression
GO:0006470	34570	300	20022	239	1.01461e-15	9.87655e-14	0	protein dephosphorylation
GO:0070013	34570	1101	20022	760	7.92521e-15	7.49105e-13	0	intracellular organelle lumen
GO:0043233	34570	1101	20022	760	7.92521e-15	7.49105e-13	0	organelle lumen
GO:0031974	34570	1116	20022	769	1.01962e-14	9.49995e-13	0	membrane-enclosed lumen
GO:0090305	34570	202	20022	168	1.18963e-14	1.09279e-12	0	nucleic acid phosphodiester bond hydrolysis
GO:0031981	34570	907	20022	635	1.76354e-14	1.59747e-12	0	nuclear lumen
GO:0017111	34570	1247	20022	850	2.29663e-14	2.05187e-12	0	nucleoside-triphosphatase activity
GO:0043167	34570	10251	20022	6251	3.40457e-14	2.98216e-12	0	ion binding
GO:0051171	34570	2218	20022	1452	3.42935e-14	2.98216e-12	0	regulation of nitrogen compound metabolic process
GO:0019219	34570	2203	20022	1442	4.48993e-14	3.85307e-12	0	regulation of nucleobase-containing compound metabolic process
GO:0046700	34570	354	20022	272	4.83007e-14	4.05819e-12	0	heterocycle catabolic process
GO:0044763	34570	7748	20022	4772	4.8534e-14	4.05819e-12	0	single-organism cellular process
GO:0044270	34570	360	20022	276	5.08791e-14	4.20043e-12	0	cellular nitrogen compound catabolic process
GO:0044699	34570	8712	20022	5340	7.30251e-14	5.95337e-12	0	single-organism process
GO:0005515	34570	2205	20022	1441	9.64739e-14	7.76793e-12	0	protein binding
GO:0007049	34570	478	20022	354	1.00336e-13	7.98039e-12	0	cell cycle
GO:0034470	34570	457	20022	339	2.29439e-13	1.80289e-11	0	ncRNA processing
GO:0044424	34570	18462	20022	11024	2.53065e-13	1.96487e-11	0	intracellular part
GO:0031090	34570	1560	20022	1040	2.59561e-13	1.9916e-11	0	organelle membrane
GO:0018130	34570	3248	20022	2071	5.49473e-13	4.16705e-11	0	heterocycle biosynthetic process
GO:0004518	34570	283	20022	221	5.91344e-13	4.43304e-11	0	nuclease activity
GO:0006974	34570	414	20022	309	7.09698e-13	5.25983e-11	0	cellular response to DNA damage stimulus
GO:0044267	34570	6198	20022	3838	8.08415e-13	5.92414e-11	0	cellular protein metabolic process
GO:0043234	34570	2784	20022	1788	8.21227e-13	5.95116e-11	0	protein complex
GO:0044271	34570	3249	20022	2070	8.52663e-13	6.11107e-11	0	cellular nitrogen compound biosynthetic process
GO:0034660	34570	596	20022	428	9.51633e-13	6.74625e-11	0	ncRNA metabolic process
GO:0019538	34570	6897	20022	4251	1.27262e-12	8.92477e-11	0	protein metabolic process
GO:0071840	34570	3452	20022	2188	2.98e-12	2.06761e-10	0	cellular component organization or biogenesis
GO:0034645	34570	4394	20022	2753	4.41487e-12	3.03092e-10	0	cellular macromolecule biosynthetic process
GO:0019222	34570	2982	20022	1901	6.24803e-12	4.24476e-10	0	regulation of metabolic process
GO:0051252	34570	2025	20022	1318	6.36282e-12	4.27818e-10	0	regulation of RNA metabolic process
GO:0042170	34570	116	20022	101	8.16101e-12	5.43124e-10	0	plastid membrane
GO:0031326	34570	2211	20022	1431	8.36022e-12	5.50761e-10	0	regulation of cellular biosynthetic process
GO:0006281	34570	400	20022	296	1.19662e-11	7.80434e-10	0	DNA repair
GO:0009889	34570	2213	20022	1431	1.22186e-11	7.89006e-10	0	regulation of biosynthetic process
GO:0044249	34570	6266	20022	3864	1.44396e-11	9.23285e-10	0	cellular biosynthetic process
GO:2000112	34570	2196	20022	1420	1.47763e-11	9.26643e-10	0	regulation of cellular macromolecule biosynthetic process
GO:0010556	34570	2196	20022	1420	1.47763e-11	9.26643e-10	0	regulation of macromolecule biosynthetic process
GO:2001141	34570	2002	20022	1301	1.63408e-11	1.00542e-09	0	regulation of RNA biosynthetic process
GO:0006355	34570	2002	20022	1301	1.63408e-11	1.00542e-09	0	regulation of transcription, DNA-dependent
GO:0009941	34570	375	20022	279	1.67348e-11	1.02004e-09	0	chloroplast envelope
GO:0046488	34570	139	20022	117	2.53543e-11	1.53112e-09	0	phosphatidylinositol metabolic process
GO:0016788	34570	1354	20022	900	2.90698e-11	1.73939e-09	0	hydrolase activity, acting on ester bonds
GO:0043414	34570	208	20022	165	5.04463e-11	2.99101e-09	0	macromolecule methylation
GO:0009059	34570	4509	20022	2810	6.18965e-11	3.63684e-09	0	macromolecule biosynthetic process
GO:0043227	34570	15297	20022	9153	6.47546e-11	3.73743e-09	0	membrane-bounded organelle
GO:0043231	34570	15297	20022	9153	6.47546e-11	3.73743e-09	0	intracellular membrane-bounded organelle
GO:0022402	34570	325	20022	244	6.53478e-11	3.73858e-09	0	cell cycle process
GO:0009526	34570	396	20022	291	6.70122e-11	3.80047e-09	0	plastid envelope
GO:0016887	34570	857	20022	587	7.19702e-11	4.04646e-09	0	ATPase activity
GO:0031969	34570	110	20022	95	9.46835e-11	5.278e-09	1.047E-321	chloroplast membrane
GO:0016071	34570	484	20022	348	9.60398e-11	5.30823e-09	0	mRNA metabolic process
GO:0034655	34570	290	20022	220	1.05128e-10	5.76173e-09	0	nucleobase-containing compound catabolic process
GO:0032774	34570	2523	20022	1612	1.17026e-10	6.36035e-09	0	RNA biosynthetic process
GO:0043226	34570	16138	20022	9636	1.40637e-10	7.5183e-09	0	organelle
GO:0043229	34570	16138	20022	9636	1.40637e-10	7.5183e-09	0	intracellular organelle
GO:0032991	34570	3916	20022	2451	1.45691e-10	7.7252e-09	0	macromolecular complex
GO:0034654	34570	2962	20022	1876	1.85587e-10	9.7613e-09	0	nucleobase-containing compound biosynthetic process
GO:0051276	34570	458	20022	330	1.93989e-10	1.01216e-08	0	chromosome organization
GO:0004722	34570	181	20022	145	1.96701e-10	1.01816e-08	0	protein serine/threonine phosphatase activity
GO:0006351	34570	2512	20022	1601	3.80433e-10	1.95369e-08	0	transcription, DNA-dependent
GO:1901362	34570	3501	20022	2197	4.44048e-10	2.26257e-08	0	organic cyclic compound biosynthetic process
GO:0016072	34570	329	20022	244	5.12832e-10	2.59278e-08	0	rRNA metabolic process
GO:0005783	34570	809	20022	552	6.61103e-10	3.3167e-08	0	endoplasmic reticulum
GO:0016043	34570	2860	20022	1809	7.23105e-10	3.60007e-08	0	cellular component organization
GO:0006364	34570	324	20022	240	8.60806e-10	4.25317e-08	0	rRNA processing
GO:0006796	34570	4351	20022	2703	8.6762e-10	4.2546e-08	0	phosphate-containing compound metabolic process
GO:0006793	34570	4383	20022	2722	8.87558e-10	4.31989e-08	0	phosphorus metabolic process
GO:0016779	34570	299	20022	223	1.19222e-09	5.75975e-08	0	nucleotidyltransferase activity
GO:0006366	34570	409	20022	295	1.4526e-09	6.96607e-08	0	transcription from RNA polymerase II promoter
GO:0044451	34570	301	20022	224	1.53391e-09	7.30228e-08	0	nucleoplasm part
GO:0042623	34570	692	20022	476	1.79425e-09	8.47981e-08	0	ATPase activity, coupled
GO:1901361	34570	427	20022	306	2.26152e-09	1.06113e-07	0	organic cyclic compound catabolic process
GO:0019438	34570	3340	20022	2093	2.32943e-09	1.08518e-07	0	aromatic compound biosynthetic process
GO:0016787	34570	5300	20022	3263	2.41327e-09	1.11627e-07	0	hydrolase activity
GO:0008150	34570	24226	20022	14275	3.62949e-09	1.66701e-07	0	biological_process
GO:0018193	34570	475	20022	336	4.14608e-09	1.89096e-07	0	peptidyl-amino acid modification
GO:0007017	34570	275	20022	205	5.85735e-09	2.65289e-07	0	microtubule-based process
GO:0032403	34570	247	20022	186	7.73093e-09	3.47732e-07	0	protein complex binding
GO:0031667	34570	84	20022	73	7.9522e-09	3.55235e-07	2.05809e-255	response to nutrient levels
GO:0008092	34570	344	20022	250	8.09602e-09	3.59199e-07	0	cytoskeletal protein binding
GO:0009991	34570	91	20022	78	9.70718e-09	4.27772e-07	1.44818e-273	response to extracellular stimulus
GO:0005654	34570	369	20022	266	9.92172e-09	4.34292e-07	0	nucleoplasm
GO:0032259	34570	503	20022	352	1.25128e-08	5.44056e-07	0	methylation
GO:0042594	34570	79	20022	69	1.29382e-08	5.57018e-07	2.71095e-242	response to starvation
GO:0003712	34570	122	20022	100	1.29817e-08	5.57018e-07	0	transcription cofactor activity
GO:0000988	34570	155	20022	123	1.34737e-08	5.7435e-07	0	protein binding transcription factor activity
GO:0019637	34570	1011	20022	671	1.39324e-08	5.90044e-07	0	organophosphate metabolic process
GO:0030684	34570	161	20022	127	1.55028e-08	6.52318e-07	0	preribosome
GO:0032502	34570	1264	20022	826	2.19968e-08	9.19634e-07	0	developmental process
GO:0044432	34570	436	20022	308	2.23683e-08	9.29208e-07	0	endoplasmic reticulum part
GO:0003677	34570	2483	20022	1567	2.5149e-08	1.03811e-06	0	DNA binding
GO:0030258	34570	146	20022	116	3.0412e-08	1.24747e-06	0	lipid modification
GO:0000460	34570	43	20022	41	3.16894e-08	1.29174e-06	4.25033e-143	maturation of 5.8S rRNA
GO:0016568	34570	283	20022	208	3.22235e-08	1.30535e-06	0	chromatin modification
GO:0051128	34570	303	20022	221	3.54474e-08	1.42709e-06	0	regulation of cellular component organization
GO:0006650	34570	205	20022	156	3.60936e-08	1.44419e-06	0	glycerophospholipid metabolic process
GO:0030686	34570	52	20022	48	3.85183e-08	1.53181e-06	8.14605e-169	90S preribosome
GO:0033036	34570	1118	20022	734	4.44965e-08	1.75882e-06	0	macromolecule localization
GO:0019439	34570	413	20022	292	4.49314e-08	1.76532e-06	0	aromatic compound catabolic process
GO:0006357	34570	284	20022	208	5.14613e-08	2.00976e-06	0	regulation of transcription from RNA polymerase II promoter
GO:0042175	34570	415	20022	293	5.30094e-08	2.0579e-06	0	nuclear outer membrane-endoplasmic reticulum membrane network
GO:0012505	34570	1059	20022	697	5.45709e-08	2.10598e-06	0	endomembrane system
GO:0005789	34570	413	20022	291	7.97887e-08	3.06107e-06	0	endoplasmic reticulum membrane
GO:0005623	34570	20495	20022	12107	8.09391e-08	3.08705e-06	0	cell
GO:0006397	34570	379	20022	266	4.80587e-07	1.60738e-05	0	mRNA processing
GO:0044464	34570	20424	20022	12064	1.03524e-07	3.92548e-06	0	cell part
GO:0006402	34570	109	20022	89	1.15948e-07	4.34607e-06	3.27575E-319	mRNA catabolic process
GO:0006643	34570	109	20022	89	1.15948e-07	4.34607e-06	3.27575E-319	membrane lipid metabolic process
GO:0031967	34570	838	20022	558	1.17128e-07	4.36519e-06	0	organelle envelope
GO:0008017	34570	176	20022	135	1.28081e-07	4.74628e-06	0	microtubule binding
GO:0048518	34570	452	20022	315	1.35365e-07	4.98784e-06	0	positive regulation of biological process
GO:0004519	34570	160	20022	124	1.47422e-07	5.40159e-06	0	endonuclease activity
GO:0000989	34570	141	20022	111	1.49595e-07	5.45062e-06	0	transcription factor binding transcription factor activity
GO:0045184	34570	881	20022	584	1.53311e-07	5.52429e-06	0	establishment of protein localization
GO:0015031	34570	881	20022	584	1.53311e-07	5.52429e-06	0	protein transport
GO:0008104	34570	959	20022	632	1.71139e-07	6.13278e-06	0	protein localization
GO:0004536	34570	53	20022	48	1.77399e-07	6.32238e-06	1.25077e-171	deoxyribonuclease activity
GO:0015631	34570	196	20022	148	1.87656e-07	6.6516e-06	0	tubulin binding
GO:0019899	34570	361	20022	256	1.95858e-07	6.90478e-06	0	enzyme binding
GO:0006401	34570	130	20022	103	2.31406e-07	8.11414e-06	0	RNA catabolic process
GO:0008168	34570	498	20022	343	2.56893e-07	8.95966e-06	0	methyltransferase activity
GO:0008152	34570	18954	20022	11207	2.73717e-07	9.49565e-06	0	metabolic process
GO:0044802	34570	334	20022	238	2.76327e-07	9.53546e-06	0	single-organism membrane organization
GO:0004527	34570	126	20022	100	2.96702e-07	1.01847e-05	0	exonuclease activity
GO:0016741	34570	516	20022	354	3.11529e-07	1.06377e-05	0	transferase activity, transferring one-carbon groups
GO:0006644	34570	285	20022	206	3.14243e-07	1.06745e-05	0	phospholipid metabolic process
GO:0000793	34570	63	20022	55	4.1523e-07	1.40318e-05	2.4195e-199	condensed chromosome
GO:0031975	34570	844	20022	558	4.7982e-07	1.60738e-05	0	envelope
GO:0070647	34570	799	20022	530	4.98316e-07	1.65817e-05	0	protein modification by small protein conjugation or removal
GO:0061024	34570	342	20022	242	5.51425e-07	1.82558e-05	0	membrane organization
GO:0003774	34570	127	20022	100	6.00356e-07	1.97754e-05	0	motor activity
GO:0000932	34570	62	20022	54	6.29045e-07	2.06162e-05	1.32527e-196	cytoplasmic mRNA processing body
GO:0044430	34570	313	20022	223	6.58199e-07	2.14639e-05	0	cytoskeletal part
GO:0007127	34570	54	20022	48	6.94276e-07	2.25277e-05	1.95676e-174	meiosis I
GO:0005829	34570	1675	20022	1065	7.15245e-07	2.30932e-05	0	cytosol
GO:0044085	34570	1461	20022	935	7.25645e-07	2.33136e-05	0	cellular component biogenesis
GO:0016021	34570	8443	20022	5080	7.3757e-07	2.35806e-05	0	integral to membrane
GO:0035770	34570	69	20022	59	7.55239e-07	2.40276e-05	1.23749e-215	ribonucleoprotein granule
GO:0000226	34570	123	20022	97	7.73677e-07	2.43918e-05	0	microtubule cytoskeleton organization
GO:0051174	34570	281	20022	202	7.77903e-07	2.43918e-05	0	regulation of phosphorus metabolic process
GO:0019220	34570	281	20022	202	7.77903e-07	2.43918e-05	0	regulation of phosphate metabolic process
GO:0007126	34570	83	20022	69	8.2665e-07	2.57962e-05	8.4497e-253	meiosis
GO:0043085	34570	187	20022	140	9.39885e-07	2.90518e-05	0	positive regulation of catalytic activity
GO:0044093	34570	187	20022	140	9.39885e-07	2.90518e-05	0	positive regulation of molecular function
GO:0046907	34570	920	20022	603	9.63133e-07	2.963e-05	0	intracellular transport
GO:0030515	34570	45	20022	41	9.94664e-07	3.04563e-05	7.05964e-149	snoRNA binding
GO:0016810	34570	141	20022	109	1.02722e-06	3.13063e-05	0	hydrolase activity, acting on carbon-nitrogen (but not peptide) bonds
GO:0005730	34570	364	20022	255	1.04006e-06	3.15502e-05	0	nucleolus
GO:0003777	34570	99	20022	80	1.15631e-06	3.49141e-05	5.00916e-294	microtubule motor activity
GO:0008033	34570	128	20022	100	1.18101e-06	3.54957e-05	0	tRNA processing
GO:0016569	34570	198	20022	147	1.18721e-06	3.55182e-05	0	covalent chromatin modification
GO:0007010	34570	227	20022	166	1.28804e-06	3.83588e-05	0	cytoskeleton organization
GO:0043228	34570	1884	20022	1189	1.30484e-06	3.85076e-05	0	non-membrane-bounded organelle
GO:0043232	34570	1884	20022	1189	1.30484e-06	3.85076e-05	0	intracellular non-membrane-bounded organelle
GO:0009532	34570	475	20022	325	1.36349e-06	4.00571e-05	0	plastid stroma
GO:0000956	34570	95	20022	77	1.45766e-06	4.26317e-05	7.83073e-284	nuclear-transcribed mRNA catabolic process
GO:0043022	34570	44	20022	40	1.57116e-06	4.57461e-05	5.41647e-146	ribosome binding
GO:0051321	34570	98	20022	79	1.624e-06	4.70744e-05	1.7442e-291	meiotic cell cycle
GO:0048522	34570	397	20022	275	1.81694e-06	5.2434e-05	0	positive regulation of cellular process
GO:0009570	34570	465	20022	318	1.88638e-06	5.4198e-05	0	chloroplast stroma
GO:0060589	34570	196	20022	145	1.97602e-06	5.65245e-05	0	nucleoside-triphosphatase regulator activity
GO:0009605	34570	172	20022	129	2.10326e-06	5.99015e-05	0	response to external stimulus
GO:0035556	34570	537	20022	363	2.15991e-06	6.12474e-05	0	intracellular signal transduction
GO:0090501	34570	39	20022	36	2.18258e-06	6.16223e-05	2.03996e-131	RNA phosphodiester bond hydrolysis
GO:0016874	34570	782	20022	515	2.57792e-06	7.21723e-05	0	ligase activity
GO:0016796	34570	47	20022	42	2.57837e-06	7.21723e-05	1.28051e-154	exonuclease activity, active with either ribo- or deoxyribonucleic acids and producing 5'-phosphomonoesters
GO:0030695	34570	180	20022	134	2.69651e-06	7.51565e-05	0	GTPase regulator activity
GO:0006399	34570	269	20022	192	3.13355e-06	8.69659e-05	0	tRNA metabolic process
GO:0031669	34570	58	20022	50	3.23845e-06	8.94966e-05	1.40406e-185	cellular response to nutrient levels
GO:0003674	34570	26585	20022	15572	3.45896e-06	9.51871e-05	0	molecular_function
GO:0051716	34570	2454	20022	1527	3.65881e-06	0.000100264	0	cellular response to stimulus
GO:0006479	34570	121	20022	94	3.82473e-06	0.000103937	0	protein methylation
GO:0008213	34570	121	20022	94	3.82473e-06	0.000103937	0	protein alkylation
GO:0016570	34570	187	20022	138	4.33243e-06	0.000117245	0	histone modification
GO:1901576	34570	6595	20022	3980	4.46626e-06	0.000120368	0	organic substance biosynthetic process
GO:0008047	34570	139	20022	106	4.49484e-06	0.000120639	0	enzyme activator activity
GO:0032268	34570	326	20022	228	4.55303e-06	0.0001217	0	regulation of cellular protein metabolic process
GO:0009657	34570	166	20022	124	4.67272e-06	0.00012439	0	plastid organization
GO:0005856	34570	375	20022	259	5.08872e-06	0.000134913	0	cytoskeleton
GO:0035335	34570	41	20022	37	6.11364e-06	0.000160779	2.80582e-137	peptidyl-tyrosine dephosphorylation
GO:0004725	34570	41	20022	37	6.11364e-06	0.000160779	2.80582e-137	protein tyrosine phosphatase activity
GO:0048856	34570	970	20022	628	6.19193e-06	0.000162184	0	anatomical structure development
GO:0006664	34570	74	20022	61	6.27967e-06	0.000163171	4.895e-229	glycolipid metabolic process
GO:0008173	34570	74	20022	61	6.27967e-06	0.000163171	4.895e-229	RNA methyltransferase activity
GO:0051246	34570	338	20022	235	6.48271e-06	0.000167428	0	regulation of protein metabolic process
GO:0048869	34570	349	20022	242	6.49484e-06	0.000167428	0	cellular developmental process
GO:0006325	34570	343	20022	238	7.1384e-06	0.000183018	0	chromatin organization
GO:0000288	34570	56	20022	48	7.2399e-06	0.000183018	5.05895e-180	nuclear-transcribed mRNA catabolic process, deadenylation-dependent decay
GO:0022604	34570	56	20022	48	7.2399e-06	0.000183018	5.05895e-180	regulation of cell morphogenesis
GO:0009267	34570	56	20022	48	7.2399e-06	0.000183018	5.05895e-180	cellular response to starvation
GO:0046834	34570	56	20022	48	7.2399e-06	0.000183018	5.05895e-180	lipid phosphorylation
GO:0071496	34570	63	20022	53	7.79639e-06	0.000195035	2.4195e-199	cellular response to external stimulus
GO:0031668	34570	63	20022	53	7.79639e-06	0.000195035	2.4195e-199	cellular response to extracellular stimulus
GO:0009653	34570	326	20022	227	7.80499e-06	0.000195035	0	anatomical structure morphogenesis
GO:0004386	34570	273	20022	193	8.07487e-06	0.000201009	0	helicase activity
GO:0000794	34570	36	20022	33	8.88301e-06	0.000220285	1.53206e-122	condensed nuclear chromosome
GO:0008094	34570	115	20022	89	9.08279e-06	0.000224386	0	DNA-dependent ATPase activity
GO:0032879	34570	133	20022	101	1.03327e-05	0.000254302	0	regulation of localization
GO:0046486	34570	238	20022	170	1.04049e-05	0.000255115	0	glycerolipid metabolic process
GO:0072523	34570	151	20022	113	1.05176e-05	0.000256914	0	purine-containing compound catabolic process
GO:0046854	34570	55	20022	47	1.07817e-05	0.00026158	3.11803e-177	phosphatidylinositol phosphorylation
GO:0010605	34570	235	20022	168	1.07889e-05	0.00026158	0	negative regulation of macromolecule metabolic process
GO:0009628	34570	648	20022	428	1.13456e-05	0.000274059	0	response to abiotic stimulus
GO:0009528	34570	31	20022	29	1.18518e-05	0.000284182	1.66412e-107	plastid inner membrane
GO:0009706	34570	31	20022	29	1.18518e-05	0.000284182	1.66412e-107	chloroplast inner membrane
GO:0033043	34570	177	20022	130	1.21408e-05	0.000290044	0	regulation of organelle organization
GO:0005694	34570	424	20022	288	1.29479e-05	0.000308199	0	chromosome
GO:0000902	34570	126	20022	96	1.33546e-05	0.000315575	0	cell morphogenesis
GO:0002376	34570	126	20022	96	1.33546e-05	0.000315575	0	immune system process
GO:0051604	34570	156	20022	116	1.34831e-05	0.000317461	0	protein maturation
GO:0032989	34570	150	20022	112	1.36999e-05	0.000321405	0	cellular component morphogenesis
GO:0000469	34570	35	20022	32	1.41209e-05	0.000330095	1.46971e-119	cleavage involved in rRNA processing
GO:0005667	34570	104	20022	81	1.48314e-05	0.000345465	1.13609e-306	transcription factor complex
GO:0031325	34570	314	20022	218	1.59416e-05	0.00036982	0	positive regulation of cellular metabolic process
GO:0016409	34570	68	20022	56	1.59904e-05	0.00036982	6.18781e-213	palmitoyltransferase activity
GO:0050896	34570	3852	20022	2351	1.65513e-05	0.000381441	0	response to stimulus
GO:0010604	34570	300	20022	209	1.66186e-05	0.000381643	0	positive regulation of macromolecule metabolic process
GO:0005663	34570	20	20022	20	1.7965e-05	0.000408249	4.11646e-73	DNA replication factor C complex
GO:0006672	34570	20	20022	20	1.7965e-05	0.000408249	4.11646e-73	ceramide metabolic process
GO:0097035	34570	20	20022	20	1.7965e-05	0.000408249	4.11646e-73	regulation of membrane lipid distribution
GO:0008276	34570	97	20022	76	1.83996e-05	0.000416675	6.13549e-289	protein methyltransferase activity
GO:0051641	34570	1216	20022	774	1.88367e-05	0.000425097	0	cellular localization
GO:0000466	34570	30	20022	28	1.92135e-05	0.000432105	1.85415e-104	maturation of 5.8S rRNA from tricistronic rRNA transcript (SSU-rRNA, 5.8S rRNA, LSU-rRNA)
GO:0060627	34570	74	20022	60	2.06582e-05	0.000461961	4.895e-229	regulation of vesicle-mediated transport
GO:0005319	34570	46	20022	40	2.07536e-05	0.000461961	9.40603e-152	lipid transporter activity
GO:0006289	34570	46	20022	40	2.07536e-05	0.000461961	9.40603e-152	nucleotide-excision repair
GO:0005096	34570	106	20022	82	2.08313e-05	0.000462115	1.064485285596E-311	GTPase activator activity
GO:0000981	34570	109	20022	84	2.14713e-05	0.000474697	3.27575E-319	sequence-specific DNA binding RNA polymerase II transcription factor activity
GO:0006457	34570	410	20022	278	2.22124e-05	0.000489423	0	protein folding
GO:0006928	34570	115	20022	88	2.24972e-05	0.000491778	0	cellular component movement
GO:0007018	34570	115	20022	88	2.24972e-05	0.000491778	0	microtubule-based movement
GO:0016485	34570	154	20022	114	2.25455e-05	0.000491778	0	protein processing
GO:0001510	34570	67	20022	55	2.29054e-05	0.000497964	3.13967e-210	RNA methylation
GO:0005684	34570	60	20022	50	2.41679e-05	0.000523664	4.17312e-191	U2-type spliceosomal complex
GO:0022603	34570	70	20022	57	2.60571e-05	0.000560874	2.51078e-218	regulation of anatomical structure morphogenesis
GO:0006897	34570	70	20022	57	2.60571e-05	0.000560874	2.51078e-218	endocytosis
GO:0007031	34570	49	20022	42	2.75986e-05	0.000592099	2.52706e-160	peroxisome organization
GO:0032270	34570	117	20022	89	3.03947e-05	0.000649948	0	positive regulation of cellular protein metabolic process
GO:0005875	34570	120	20022	91	3.07127e-05	0.000654601	0	microtubule associated complex
GO:0009067	34570	89	20022	70	3.09614e-05	0.000656053	2.10226e-268	aspartate family amino acid biosynthetic process
GO:0034661	34570	29	20022	27	3.10825e-05	0.000656053	2.13481e-101	ncRNA catabolic process
GO:0016075	34570	29	20022	27	3.10825e-05	0.000656053	2.13481e-101	rRNA catabolic process
GO:0046839	34570	45	20022	39	3.13567e-05	0.000658214	7.05964e-149	phospholipid dephosphorylation
GO:0042254	34570	525	20022	349	3.13868e-05	0.000658214	0	ribosome biogenesis
GO:0048583	34570	269	20022	188	3.19359e-05	0.000667584	0	regulation of response to stimulus
GO:0006260	34570	238	20022	168	3.4507e-05	0.000719025	0	DNA replication
GO:0044798	34570	52	20022	44	3.49989e-05	0.000725318	8.14605e-169	nuclear transcription factor complex
GO:0009247	34570	59	20022	49	3.50315e-05	0.000725318	2.40031e-188	glycolipid biosynthetic process
GO:0035825	34570	37	20022	33	3.61706e-05	0.000743104	1.64146e-125	reciprocal DNA recombination
GO:0007131	34570	37	20022	33	3.61706e-05	0.000743104	1.64146e-125	reciprocal meiotic recombination
GO:0031329	34570	184	20022	133	3.62323e-05	0.000743104	0	regulation of cellular catabolic process
GO:0046467	34570	69	20022	56	3.69232e-05	0.0007549	1.23749e-215	membrane lipid biosynthetic process
GO:0000177	34570	24	20022	23	3.72451e-05	0.000759101	7.36866e-86	cytoplasmic exosome (RNase complex)
GO:0009892	34570	257	20022	180	3.82421e-05	0.000776994	0	negative regulation of metabolic process
GO:0031399	34570	113	20022	86	3.98367e-05	0.000806878	0	regulation of protein modification process
GO:0070646	34570	125	20022	94	4.07888e-05	0.000823605	0	protein modification by small protein removal
GO:0046873	34570	298	20022	206	4.09579e-05	0.000824467	0	metal ion transmembrane transporter activity
GO:0006629	34570	1250	20022	791	4.67979e-05	0.000939127	0	lipid metabolic process
GO:0005929	34570	28	20022	26	5.01711e-05	0.00100373	2.54278e-98	cilium
GO:0006665	34570	40	20022	35	5.25872e-05	0.00104885	2.36305e-134	sphingolipid metabolic process
GO:0051247	34570	118	20022	89	5.34355e-05	0.00106252	0	positive regulation of protein metabolic process
GO:0044425	34570	9161	20022	5463	5.38281e-05	0.00106707	0	membrane part
GO:0016482	34570	479	20022	319	5.41493e-05	0.00107019	0	cytoplasmic transport
GO:0009893	34570	321	20022	220	5.43448e-05	0.00107081	0	positive regulation of metabolic process
GO:0070192	34570	32	20022	29	5.58879e-05	0.00109789	1.54179e-110	chromosome organization involved in meiosis
GO:0009894	34570	196	20022	140	6.01384e-05	0.00117785	0	regulation of catabolic process
GO:0042180	34570	47	20022	40	6.10841e-05	0.00119279	1.28051e-154	cellular ketone metabolic process
GO:0016780	34570	23	20022	22	6.18e-05	0.00120316	1.06069e-82	phosphotransferase activity, for other substituted phosphate groups
GO:0016417	34570	74	20022	59	6.25312e-05	0.00121017	4.895e-229	S-acyltransferase activity
GO:0043021	34570	74	20022	59	6.25312e-05	0.00121017	4.895e-229	ribonucleoprotein complex binding
GO:0032040	34570	96	20022	74	6.45319e-05	0.0012452	2.18057e-286	small-subunit processome
GO:0051082	34570	170	20022	123	6.50424e-05	0.00125135	0	unfolded protein binding
GO:0003684	34570	64	20022	52	6.61163e-05	0.00126827	4.48744e-202	damaged DNA binding
GO:0051179	34570	3904	20022	2372	6.9284e-05	0.00132497	0	localization
GO:0034613	34570	782	20022	505	6.94787e-05	0.00132497	0	cellular protein localization
GO:0004540	34570	120	20022	90	7.01083e-05	0.0013292	0	ribonuclease activity
GO:0006955	34570	120	20022	90	7.01083e-05	0.0013292	0	immune response
GO:0031224	34570	8622	20022	5145	7.1299e-05	0.00134786	0	intrinsic to membrane
GO:0006661	34570	50	20022	42	7.55496e-05	0.00142409	3.66018e-163	phosphatidylinositol biosynthetic process
GO:0009451	34570	209	20022	148	7.61051e-05	0.00143042	0	RNA modification
GO:0022613	34570	688	20022	447	7.88058e-05	0.00147506	0	ribonucleoprotein complex biogenesis
GO:0048519	34570	450	20022	300	7.89322e-05	0.00147506	0	negative regulation of biological process
GO:0007275	34570	1039	20022	661	8.07145e-05	0.00150406	0	multicellular organismal development
GO:0001228	34570	89	20022	69	8.18612e-05	0.00152108	2.10226e-268	RNA polymerase II transcription regulatory region sequence-specific DNA binding transcription factor activity involved in positive regulation of transcription
GO:0070727	34570	796	20022	513	8.21361e-05	0.00152185	0	cellular macromolecule localization
GO:0000910	34570	60	20022	49	8.34237e-05	0.00153265	4.17312e-191	cytokinesis
GO:0019706	34570	60	20022	49	8.34237e-05	0.00153265	4.17312e-191	protein-cysteine S-palmitoyltransferase activity
GO:0019707	34570	60	20022	49	8.34237e-05	0.00153265	4.17312e-191	protein-cysteine S-acyltransferase activity
GO:0006310	34570	140	20022	103	8.36691e-05	0.00153284	0	DNA recombination
GO:0000178	34570	31	20022	28	8.79227e-05	0.00160625	1.66412e-107	exosome (RNase complex)
GO:0006152	34570	128	20022	95	8.91568e-05	0.00162425	0	purine nucleoside catabolic process
GO:0045087	34570	107	20022	81	9.16706e-05	0.00165418	3.304895705E-314	innate immune response
GO:0051049	34570	116	20022	87	9.2032e-05	0.00165418	0	regulation of transport
GO:0034204	34570	17	20022	17	9.25753e-05	0.00165418	2.48249e-63	lipid translocation
GO:0004012	34570	17	20022	17	9.25753e-05	0.00165418	2.48249e-63	phospholipid-translocating ATPase activity
GO:0045332	34570	17	20022	17	9.25753e-05	0.00165418	2.48249e-63	phospholipid translocation
GO:0031334	34570	17	20022	17	9.25753e-05	0.00165418	2.48249e-63	positive regulation of protein complex assembly
GO:0008380	34570	299	20022	201	0.000570474	0.00739689	0	RNA splicing
GO:0000375	34570	254	20022	167	0.00629378	0.0498155	0	RNA splicing, via transesterification reactions
GO:0051172	34570	107	20022	75	0.00630411	0.0498369	3.304895705E-314	negative regulation of nitrogen compound metabolic process
