# Supplementary material for: Chromosome-level reference genome and alternative splicing atlas of moso bamboo (Phyllostachys edulis)
Source: Gigascience. 2018 Sep 8;7(10):giy115. doi: 10.1093/gigascience/giy115 (PMC6204424; doi:10.1093/gigascience/giy115)
Supplement: Supplemental Files [file giy115_supplemental_files.zip › Additional Table 28.xls]

## Sheet: other
LOCUS	DEFINITION	ACCESSION	VERSION	DBSOURCE	SOURCE	REFERENCE	AUTHORS	TITLE	JOURNAL	PUBMED	REFERENCE	AUTHORS	TITLE	JOURNAL	PUBMED	REFERENCE	AUTHORS	TITLE	JOURNAL	PUBMED	REFERENCE	AUTHORS	TITLE	JOURNAL	PUBMED
KQK00414	hypothetical protein BRADI_3g49250 [Brachypodium distachyon]	KQK00414	KQK00414.1	accession CM000882.2	Brachypodium distachyon (stiff brome)	1		Genome sequencing and analysis of the model grass Brachypodium distachyon	Nature 463 (7282), 763-768 (2010)	20148030	2	Lucas,S., Harmon-Smith,M., Lail,K., Tice,H., Grimwood,J., Bruce,D., Barry,K., Lindquist,E., Wang,M., Pitluck,S., Vogel,J.P., Garvin,D.F., Mockler,T.C., Jenkins,J., Schmutz,J., Rokhsar,D. and Bevan,M.W.	WGS assembly of Brachypodium distachyon	Unpublished		3	Lucas,S., Harmon-Smith,M., Lail,K., Tice,H., Grimwood,J., Bruce,D., Barry,K., Lindquist,E., Wang,M., Pitluck,S., Vogel,J.P., Garvin,D.F., Mockler,T.C., Jenkins,J., Schmutz,J., Rokhsar,D. and Bevan,M.W.	Direct Submission	Submitted (30-JUL-2015) US DOE Joint Genome Institute, 400 Mitchell Drive, Walnut Creek, CA 94598, USA
KQK00415	hypothetical protein BRADI_3g49260 [Brachypodium distachyon]	KQK00415	KQK00415.1	accession CM000882.2	Brachypodium distachyon (stiff brome)	1		Genome sequencing and analysis of the model grass Brachypodium distachyon	Nature 463 (7282), 763-768 (2010)	20148030	2	Lucas,S., Harmon-Smith,M., Lail,K., Tice,H., Grimwood,J., Bruce,D., Barry,K., Lindquist,E., Wang,M., Pitluck,S., Vogel,J.P., Garvin,D.F., Mockler,T.C., Jenkins,J., Schmutz,J., Rokhsar,D. and Bevan,M.W.	WGS assembly of Brachypodium distachyon	Unpublished		3	Lucas,S., Harmon-Smith,M., Lail,K., Tice,H., Grimwood,J., Bruce,D., Barry,K., Lindquist,E., Wang,M., Pitluck,S., Vogel,J.P., Garvin,D.F., Mockler,T.C., Jenkins,J., Schmutz,J., Rokhsar,D. and Bevan,M.W.	Direct Submission	Submitted (30-JUL-2015) US DOE Joint Genome Institute, 400 Mitchell Drive, Walnut Creek, CA 94598, USA
KQK00416	hypothetical protein BRADI_3g49270 [Brachypodium distachyon]	KQK00416	KQK00416.1	accession CM000882.2	Brachypodium distachyon (stiff brome)	1		Genome sequencing and analysis of the model grass Brachypodium distachyon	Nature 463 (7282), 763-768 (2010)	20148030	2	Lucas,S., Harmon-Smith,M., Lail,K., Tice,H., Grimwood,J., Bruce,D., Barry,K., Lindquist,E., Wang,M., Pitluck,S., Vogel,J.P., Garvin,D.F., Mockler,T.C., Jenkins,J., Schmutz,J., Rokhsar,D. and Bevan,M.W.	WGS assembly of Brachypodium distachyon	Unpublished		3	Lucas,S., Harmon-Smith,M., Lail,K., Tice,H., Grimwood,J., Bruce,D., Barry,K., Lindquist,E., Wang,M., Pitluck,S., Vogel,J.P., Garvin,D.F., Mockler,T.C., Jenkins,J., Schmutz,J., Rokhsar,D. and Bevan,M.W.	Direct Submission	Submitted (30-JUL-2015) US DOE Joint Genome Institute, 400 Mitchell Drive, Walnut Creek, CA 94598, USA
KQK00417	hypothetical protein BRADI_3g49280 [Brachypodium distachyon]	KQK00417	KQK00417.1	accession CM000882.2	Brachypodium distachyon (stiff brome)	1		Genome sequencing and analysis of the model grass Brachypodium distachyon	Nature 463 (7282), 763-768 (2010)	20148030	2	Lucas,S., Harmon-Smith,M., Lail,K., Tice,H., Grimwood,J., Bruce,D., Barry,K., Lindquist,E., Wang,M., Pitluck,S., Vogel,J.P., Garvin,D.F., Mockler,T.C., Jenkins,J., Schmutz,J., Rokhsar,D. and Bevan,M.W.	WGS assembly of Brachypodium distachyon	Unpublished		3	Lucas,S., Harmon-Smith,M., Lail,K., Tice,H., Grimwood,J., Bruce,D., Barry,K., Lindquist,E., Wang,M., Pitluck,S., Vogel,J.P., Garvin,D.F., Mockler,T.C., Jenkins,J., Schmutz,J., Rokhsar,D. and Bevan,M.W.	Direct Submission	Submitted (30-JUL-2015) US DOE Joint Genome Institute, 400 Mitchell Drive, Walnut Creek, CA 94598, USA
KQK00357	hypothetical protein BRADI_3g48840 [Brachypodium distachyon]	KQK00357	KQK00357.1	accession CM000882.2	Brachypodium distachyon (stiff brome)	1		Genome sequencing and analysis of the model grass Brachypodium distachyon	Nature 463 (7282), 763-768 (2010)	20148030	2	Lucas,S., Harmon-Smith,M., Lail,K., Tice,H., Grimwood,J., Bruce,D., Barry,K., Lindquist,E., Wang,M., Pitluck,S., Vogel,J.P., Garvin,D.F., Mockler,T.C., Jenkins,J., Schmutz,J., Rokhsar,D. and Bevan,M.W.	WGS assembly of Brachypodium distachyon	Unpublished		3	Lucas,S., Harmon-Smith,M., Lail,K., Tice,H., Grimwood,J., Bruce,D., Barry,K., Lindquist,E., Wang,M., Pitluck,S., Vogel,J.P., Garvin,D.F., Mockler,T.C., Jenkins,J., Schmutz,J., Rokhsar,D. and Bevan,M.W.	Direct Submission	Submitted (30-JUL-2015) US DOE Joint Genome Institute, 400 Mitchell Drive, Walnut Creek, CA 94598, USA
KQK00064	hypothetical protein BRADI_3g47110 [Brachypodium distachyon]	KQK00064	KQK00064.1	accession CM000882.2	Brachypodium distachyon (stiff brome)	1		Genome sequencing and analysis of the model grass Brachypodium distachyon	Nature 463 (7282), 763-768 (2010)	20148030	2	Lucas,S., Harmon-Smith,M., Lail,K., Tice,H., Grimwood,J., Bruce,D., Barry,K., Lindquist,E., Wang,M., Pitluck,S., Vogel,J.P., Garvin,D.F., Mockler,T.C., Jenkins,J., Schmutz,J., Rokhsar,D. and Bevan,M.W.	WGS assembly of Brachypodium distachyon	Unpublished		3	Lucas,S., Harmon-Smith,M., Lail,K., Tice,H., Grimwood,J., Bruce,D., Barry,K., Lindquist,E., Wang,M., Pitluck,S., Vogel,J.P., Garvin,D.F., Mockler,T.C., Jenkins,J., Schmutz,J., Rokhsar,D. and Bevan,M.W.	Direct Submission	Submitted (30-JUL-2015) US DOE Joint Genome Institute, 400 Mitchell Drive, Walnut Creek, CA 94598, USA
KQK00065	hypothetical protein BRADI_3g47120 [Brachypodium distachyon]	KQK00065	KQK00065.1	accession CM000882.2	Brachypodium distachyon (stiff brome)	1		Genome sequencing and analysis of the model grass Brachypodium distachyon	Nature 463 (7282), 763-768 (2010)	20148030	2	Lucas,S., Harmon-Smith,M., Lail,K., Tice,H., Grimwood,J., Bruce,D., Barry,K., Lindquist,E., Wang,M., Pitluck,S., Vogel,J.P., Garvin,D.F., Mockler,T.C., Jenkins,J., Schmutz,J., Rokhsar,D. and Bevan,M.W.	WGS assembly of Brachypodium distachyon	Unpublished		3	Lucas,S., Harmon-Smith,M., Lail,K., Tice,H., Grimwood,J., Bruce,D., Barry,K., Lindquist,E., Wang,M., Pitluck,S., Vogel,J.P., Garvin,D.F., Mockler,T.C., Jenkins,J., Schmutz,J., Rokhsar,D. and Bevan,M.W.	Direct Submission	Submitted (30-JUL-2015) US DOE Joint Genome Institute, 400 Mitchell Drive, Walnut Creek, CA 94598, USA
KQJ95215	hypothetical protein BRADI_3g15830 [Brachypodium distachyon]	KQJ95215	KQJ95215.1	accession CM000882.2	Brachypodium distachyon (stiff brome)	1		Genome sequencing and analysis of the model grass Brachypodium distachyon	Nature 463 (7282), 763-768 (2010)	20148030	2	Lucas,S., Harmon-Smith,M., Lail,K., Tice,H., Grimwood,J., Bruce,D., Barry,K., Lindquist,E., Wang,M., Pitluck,S., Vogel,J.P., Garvin,D.F., Mockler,T.C., Jenkins,J., Schmutz,J., Rokhsar,D. and Bevan,M.W.	WGS assembly of Brachypodium distachyon	Unpublished		3	Lucas,S., Harmon-Smith,M., Lail,K., Tice,H., Grimwood,J., Bruce,D., Barry,K., Lindquist,E., Wang,M., Pitluck,S., Vogel,J.P., Garvin,D.F., Mockler,T.C., Jenkins,J., Schmutz,J., Rokhsar,D. and Bevan,M.W.	Direct Submission	Submitted (30-JUL-2015) US DOE Joint Genome Institute, 400 Mitchell Drive, Walnut Creek, CA 94598, USA
L77912_1	phenylalanine ammonia-lyase [Zea mays]	L77912_1	AAL40137.1	locus MZEPAL accession L77912.1	Zea mays	1	Rosler,J., Krekel,F., Amrhein,N. and Schmid,J.	Maize phenylalanine ammonia-lyase has tyrosine ammonia-lyase activity	Plant Physiol. 113 (1), 175-179 (1997)	9008393
ACN36406	unknown [Zea mays]	ACN36406	ACN36406.1	accession BT069509.1	Zea mays	1	Soderlund,C., Descour,A., Kudrna,D., Bomhoff,M., Boyd,L., Currie,J., Angelova,A., Collura,K., Wissotski,M., Ashley,E., Morrow,D., Fernandes,J., Walbot,V. and Yu,Y.	Sequencing, mapping, and analysis of 27,455 maize full-length cDNAs	PLoS Genet. 5 (11), E1000740 (2009)	19936069	2	Yu,Y., Currie,J., Lomeli,R., Angelova,A., Collura,K., Wissotski,M., Campos,D., Kudrna,D., Golser,W., Ashely,E., Haller,K., Descour,A., Fernandes,J., Soderlund,C. and Walbot,V.	Direct Submission	Submitted (25-FEB-2009) Plant Sciences, Arizona Genomics Institute, 1657 E. Helen Street, Thomas Keating Building, Tucson, AZ 85721, USA
ACF86437	unknown [Zea mays]	ACF86437	ACF86437.1	accession BT041432.1	Zea mays	1	Soderlund,C., Descour,A., Kudrna,D., Bomhoff,M., Boyd,L., Currie,J., Angelova,A., Collura,K., Wissotski,M., Ashley,E., Morrow,D., Fernandes,J., Walbot,V. and Yu,Y.	Sequencing, mapping, and analysis of 27,455 maize full-length cDNAs	PLoS Genet. 5 (11), E1000740 (2009)	19936069	2	Yu,Y., Currie,J., Lomeli,R., Angelova,A., Collura,K., Wissotski,M., Campos,D., Kudrna,D., Golser,W., Ashely,E., Haller,K., Descour,A., Fernandes,J., Zuccolo,A., Soderlund,C. and Walbot,V.	Direct Submission	Submitted (30-JUL-2008) Plant Sciences, Arizona Genomics Institute, 1657 E. Helen Street, Thomas Keating Building, Tucson, AZ 85721, USA
ACG27502	phenylalanine ammonia-lyase [Zea mays]	ACG27502	ACG27502.1	accession EU955384.1	Zea mays	1	Alexandrov,N.N., Brover,V.V., Freidin,S., Troukhan,M.E., Tatarinova,T.V., Zhang,H., Swaller,T.J., Lu,Y.P., Bouck,J., Flavell,R.B. and Feldmann,K.A.	Insights into corn genes derived from large-scale cDNA sequencing	Plant Mol. Biol. 69 (1-2), 179-194 (2009)	18937034	2	Alexandrov,N.N., Brover,V.V., Freidin,S., Troukhan,M.E., Tatarinova,T.V., Zhang,H., Swaller,T.J., Lu,Y.-P., Bouck,J., Flavell,R.B. and Feldmann,K.A.	Direct Submission	Submitted (04-AUG-2008) Ceres, Inc., 1535 Rancho Conejo Blvd., Thousand Oaks, CA 91320, USA
ACG29133	phenylalanine ammonia-lyase [Zea mays]	ACG29133	ACG29133.1	accession EU957015.1	Zea mays	1	Alexandrov,N.N., Brover,V.V., Freidin,S., Troukhan,M.E., Tatarinova,T.V., Zhang,H., Swaller,T.J., Lu,Y.P., Bouck,J., Flavell,R.B. and Feldmann,K.A.	Insights into corn genes derived from large-scale cDNA sequencing	Plant Mol. Biol. 69 (1-2), 179-194 (2009)	18937034	2	Alexandrov,N.N., Brover,V.V., Freidin,S., Troukhan,M.E., Tatarinova,T.V., Zhang,H., Swaller,T.J., Lu,Y.-P., Bouck,J., Flavell,R.B. and Feldmann,K.A.	Direct Submission	Submitted (04-AUG-2008) Ceres, Inc., 1535 Rancho Conejo Blvd., Thousand Oaks, CA 91320, USA
ACG43023	phenylalanine ammonia-lyase [Zea mays]	ACG43023	ACG43023.1	accession EU970905.1	Zea mays	1	Alexandrov,N.N., Brover,V.V., Freidin,S., Troukhan,M.E., Tatarinova,T.V., Zhang,H., Swaller,T.J., Lu,Y.P., Bouck,J., Flavell,R.B. and Feldmann,K.A.	Insights into corn genes derived from large-scale cDNA sequencing	Plant Mol. Biol. 69 (1-2), 179-194 (2009)	18937034	2	Alexandrov,N.N., Brover,V.V., Freidin,S., Troukhan,M.E., Tatarinova,T.V., Zhang,H., Swaller,T.J., Lu,Y.-P., Bouck,J., Flavell,R.B. and Feldmann,K.A.	Direct Submission	Submitted (04-AUG-2008) Ceres, Inc., 1535 Rancho Conejo Blvd., Thousand Oaks, CA 91320, USA
AEW70715	phenylalanine ammonia-lyase [Phyllostachys edulis]	AEW70715	AEW70715.1	accession HQ831347.1	Phyllostachys edulis	1	Gao,Z.M., Wang,X.C., Peng,Z.H., Zheng,B. and Liu,Q.	Characterization and primary functional analysis of phenylalanine ammonia-lyase gene from Phyllostachys edulis	Plant Cell Rep. 31 (7), 1345-1356 (2012)	22555402	2	Gao,Z.	Direct Submission	Submitted (27-DEC-2010) Department of Research and Education, International Center for Bamboo and Rattan, No. 8, Futongdongdajie, Wangjing Area, Chaoyang District, Beijing 100102, China
AAR24505	phenylalanine ammonia-lyase [Bambusa oldhamii]	AAR24505	AAR24505.1	accession AY450643.2	Bambusa oldhamii	1	Hsieh,L.S., Hsieh,Y.L., Yeh,C.S., Cheng,C.Y., Yang,C.C. and Lee,P.D.	Molecular characterization of a phenylalanine ammonia-lyase gene (BoPAL1) from Bambusa oldhamii	Mol. Biol. Rep. 38 (1), 283-290 (2011)	20354908	2	Yeh,C.-S., Pan,H.-C. and Lee,P.-D.	Cloning of bamboo shoot phenylalanine ammonia-lyase cDNA	Unpublished		3	Yeh,C.-S.S., Pan,H.-C.C. and Lee,P.-D.D.	Direct Submission	Submitted (27-OCT-2003) Institute of Microbiology and Biochemistry, National Taiwan University, No.1, Sec. 4, Roosevelt Rd., Taipei, Taiwan 106, R.O.C.		4	Yeh,C.-S.S., Pan,H.-C.C. and Lee,P.-D.D.	Direct Submission	Submitted (26-OCT-2009) Institute of Microbiology and Biochemistry, National Taiwan University, No.1, Sec. 4, Roosevelt Rd., Taipei, Taiwan 106, R.O.C.
ACN62413	phenylalanine ammonia-lyase [Bambusa oldhamii]	ACN62413	ACN62413.1	accession FJ715635.1	Bambusa oldhamii	1	Hsieh,L.S., Yeh,C.S., Pan,H.C., Cheng,C.Y., Yang,C.C. and Lee,P.D.	Cloning and expression of a phenylalanine ammonia-lyase gene (BoPAL2) from Bambusa oldhamii in Escherichia coli and Pichia pastoris	Protein Expr. Purif. 71 (2), 224-230 (2010)	20064614	2	Hsieh,L.-S., Yeh,C.-S. and Lee,P.-D.	Direct Submission	Submitted (08-FEB-2009) Department of Biochemical Science and Technology, Institute of Microbiology and Biochemistry, National Taiwan University, No.1, Sec. 4, Roosevelt Rd, Taipei, Taiwan
ADE08261	phenylalanine ammonia-lyase 4 [Bambusa oldhamii]	ADE08261	ADE08261.1	accession GU592807.1	Bambusa oldhamii	1	Hsieh,L.S., Ma,G.J., Yang,C.C. and Lee,P.D.	Cloning, expression, site-directed mutagenesis and immunolocalization of phenylalanine ammonia-lyase in Bambusa oldhamii	Phytochemistry 71 (17-18), 1999-2009 (2010)	21035152	2	Hsieh,L.-S. and Lee,P.-D.	Direct Submission	Submitted (02-FEB-2010) Department of Biochemical Science and Technology, Institute of Microbiology and Biochemistry, National Taiwan University, No. 1, Sec. 4, Roosevelt Rd, Taipei, Taiwan
AKM21229	phenylalanine ammonia-lyase 1 [Salix viminalis]	AKM21229	AKM21229.1	accession KP728113.1	Salix viminalis (osier)	1	de Jong,F., Hanley,S.J., Beale,M.H. and Karp,A.	Characterisation of the willow phenylalanine ammonia-lyase (PAL) gene family reveals expression differences compared with poplar	Phytochemistry 117, 90-97 (2015)	26070140	2	de Jong,F. and Hanley,S.J.	Direct Submission	Submitted (29-JAN-2015) AgroEcology Department, Rothamsted Research, West Common, Harpenden AL5 2JQ, UK
AKM21231	phenylalanine ammonia-lyase 2-1 [Salix viminalis]	AKM21231	AKM21231.1	accession KP728114.1	Salix viminalis (osier)	1	de Jong,F., Hanley,S.J., Beale,M.H. and Karp,A.	Characterisation of the willow phenylalanine ammonia-lyase (PAL) gene family reveals expression differences compared with poplar	Phytochemistry 117, 90-97 (2015)	26070140	2	de Jong,F. and Hanley,S.J.	Direct Submission	Submitted (29-JAN-2015) AgroEcology Department, Rothamsted Research, West Common, Harpenden AL5 2JQ, UK
AKM21230	phenylalanine ammonia-lyase 2-2 [Salix viminalis]	AKM21230	AKM21230.1	accession KP728114.1	Salix viminalis (osier)	1	de Jong,F., Hanley,S.J., Beale,M.H. and Karp,A.	Characterisation of the willow phenylalanine ammonia-lyase (PAL) gene family reveals expression differences compared with poplar	Phytochemistry 117, 90-97 (2015)	26070140	2	de Jong,F. and Hanley,S.J.	Direct Submission	Submitted (29-JAN-2015) AgroEcology Department, Rothamsted Research, West Common, Harpenden AL5 2JQ, UK
AKM21232	phenylalanine ammonia-lyase 3 [Salix viminalis]	AKM21232	AKM21232.1	accession KP728115.1	Salix viminalis (osier)	1	de Jong,F., Hanley,S.J., Beale,M.H. and Karp,A.	Characterisation of the willow phenylalanine ammonia-lyase (PAL) gene family reveals expression differences compared with poplar	Phytochemistry 117, 90-97 (2015)	26070140	2	de Jong,F. and Hanley,S.J.	Direct Submission	Submitted (29-JAN-2015) AgroEcology Department, Rothamsted Research, West Common, Harpenden AL5 2JQ, UK
AKM21233	phenylalanine ammonia-lyase 4 [Salix viminalis]	AKM21233	AKM21233.1	accession KP728116.1	Salix viminalis (osier)	1	de Jong,F., Hanley,S.J., Beale,M.H. and Karp,A.	Characterisation of the willow phenylalanine ammonia-lyase (PAL) gene family reveals expression differences compared with poplar	Phytochemistry 117, 90-97 (2015)	26070140	2	de Jong,F. and Hanley,S.J.	Direct Submission	Submitted (29-JAN-2015) AgroEcology Department, Rothamsted Research, West Common, Harpenden AL5 2JQ, UK
ADN32769	cinnamate 4-hydroxylase [Scutellaria baicalensis]	ADN32769	ADN32769.1	accession HM062778.1	Scutellaria baicalensis	1	Xu,H., Park,N.I., Li,X., Kim,Y.K., Lee,S.Y. and Park,S.U.	Molecular cloning and characterization of phenylalanine ammonia-lyase, cinnamate 4-hydroxylase and genes involved in flavone biosynthesis in Scutellaria baicalensis	Bioresour. Technol. 101 (24), 9715-9722 (2010)	20708926	2	Xu,H. and Park,S.U.	Direct Submission	Submitted (06-APR-2010) Division of Plant Science & Resources, Chungnam National University, 220 Gung-dong, Daejeon 305-754, Korea
AGP25594	cinnamate 4-hydroxylase [Aquilaria sinensis]	AGP25594	AGP25594.1	accession KF134783.1	Aquilaria sinensis	1	Liang,L., Han,X.M., Zhang,Z., Guo,Q.M., Xu,Y.H., Liu,J. and Liao,Y.C.	[Cloning and expression analysis of cinnamate 4-hydroxylase (C4H) reductase gene from Aquilaria sinensis]	Zhongguo Zhong Yao Za Zhi 39 (10), 1767-1771 (2014)	25282879	2	Liang,L., Zhang,Z. and Wei,J.	Direct Submission	Submitted (13-MAY-2013) The National Medicinal Plant Seed Resource Bank, The Institute of Medicinal Plant Development (IMPLAD), No. 151 Malianwa North Road, Haidian District, Beijing, Beijing 100094, China
ACE88962	cinnamic acid 4-hydroxylase, partial [Phyllostachys edulis]	ACE88962	ACE88962.1	accession EU780142.1	Phyllostachys edulis	1	Jin,S.	Direct Submission	Submitted (12-MAY-2008) Biotechnology Lab, International Center for Bamboo and Rattan, Futong East Street, Beijing 010, China
XP_015645061	PREDICTED: 4-coumarate--CoA ligase-like 7 [Oryza sativa Japonica Group]	XP_015645061	XP_015645061.1	REFSEQ: accession XM_015789575.1	Oryza sativa Japonica Group (Japanese rice)
XP_015650198	PREDICTED: 4-coumarate--CoA ligase-like 3 [Oryza sativa Japonica Group]	XP_015650198	XP_015650198.1	REFSEQ: accession XM_015794712.1	Oryza sativa Japonica Group (Japanese rice)
XP_015629747	PREDICTED: 4-coumarate--CoA ligase-like 4 [Oryza sativa Japonica Group]	XP_015629747	XP_015629747.1	REFSEQ: accession XM_015774261.1	Oryza sativa Japonica Group (Japanese rice)
XP_015646065	PREDICTED: putative 4-coumarate--CoA ligase-like 8 [Oryza sativa Japonica Group]	XP_015646065	XP_015646065.1	REFSEQ: accession XM_015790579.1	Oryza sativa Japonica Group (Japanese rice)
XP_015629881	PREDICTED: 4-coumarate--CoA ligase-like 1 [Oryza sativa Japonica Group]	XP_015629881	XP_015629881.1	REFSEQ: accession XM_015774395.1	Oryza sativa Japonica Group (Japanese rice)
BAD90936	4-coumarate: CoA ligase [Scutellaria baicalensis]	BAD90936	BAD90936.1	accession AB166767.1	Scutellaria baicalensis	1	Nagashima,S., Okada,M. and Yoshikawa,T.	cDNA encoding 4-coumarate: CoA ligase from suspension cultures of Scutellaria baicalensis	Published Only in Database (2005)		2	Nagashima,S., Okada,M. and Yoshikawa,T.	Direct Submission	Submitted (08-MAR-2004) Shigeyuki Nagashima, Kitasato University, School of Pharmaceutical Sciences; Shirokane 5-9-1, Minato-ku, Tokyo 108-8641, Japan (E-mail:nagashimas@pharm.kitasato-u.ac.jp, Tel:81-3-5791-6240, Fax:81-3-3444-6192)
BAD90937	4-coumarate: CoA ligase [Scutellaria baicalensis]	BAD90937	BAD90937.1	accession AB166768.1	Scutellaria baicalensis	1	Nagashima,S., Okada,M. and Yoshikawa,T.	cDNA encoding 4-coumarate: CoA ligase from suspension cultures of Scutellaria baicalensis	Published Only in Database (2005)		2	Nagashima,S., Okada,M. and Yoshikawa,T.	Direct Submission	Submitted (08-MAR-2004) Shigeyuki Nagashima, Kitasato University, School of Pharmaceutical Sciences; Shirokane 5-9-1, Minato-ku, Tokyo 108-8641, Japan (E-mail:nagashimas@pharm.kitasato-u.ac.jp, Tel:81-3-5791-6240, Fax:81-3-3444-6192)
ACC63867	4-coumarate:CoA ligase [Populus trichocarpa]	ACC63867	ACC63867.1	accession EU603298.1	Populus trichocarpa (Populus balsamifera subsp. trichocarpa)	1	Shi,R., Sun,Y.H., Li,Q., Heber,S., Sederoff,R. and Chiang,V.L.	Towards a systems approach for lignin biosynthesis in Populus trichocarpa: transcript abundance and specificity of the monolignol biosynthetic genes	Plant Cell Physiol. 51 (1), 144-163 (2010)	19996151	2	Shi,R., Li,Q., Sun,Y.-H. and Chiang,V.	Direct Submission	Submitted (31-MAR-2008) Department of Forestry and Environmental Resources, North Carolina State University, Forest Biotechnology Group, 2500 Partners II, 840 Main Campus Drive, Raleigh, NC 27606, USA
ACC63868	4-coumarate:CoA ligase [Populus trichocarpa]	ACC63868	ACC63868.1	accession EU603299.1	Populus trichocarpa (Populus balsamifera subsp. trichocarpa)	1	Shi,R., Sun,Y.H., Li,Q., Heber,S., Sederoff,R. and Chiang,V.L.	Towards a systems approach for lignin biosynthesis in Populus trichocarpa: transcript abundance and specificity of the monolignol biosynthetic genes	Plant Cell Physiol. 51 (1), 144-163 (2010)	19996151	2	Shi,R., Li,Q., Sun,Y.-H. and Chiang,V.	Direct Submission	Submitted (31-MAR-2008) Department of Forestry and Environmental Resources, North Carolina State University, Forest Biotechnology Group, 2500 Partners II, 840 Main Campus Drive, Raleigh, NC 27606, USA
NP_001077697	4-coumarate:CoA ligase 1 [Arabidopsis thaliana]	NP_001077697	NP_001077697.1	REFSEQ: accession NM_001084228.1	Arabidopsis thaliana (thale cress)	1	Theologis,A., Ecker,J.R., Palm,C.J., Federspiel,N.A., Kaul,S., White,O., Alonso,J., Altafi,H., Araujo,R., Bowman,C.L., Brooks,S.Y., Buehler,E., Chan,A., Chao,Q., Chen,H., Cheuk,R.F., Chin,C.W., Chung,M.K., Conn,L., Conway,A.B., Conway,A.R., Creasy,T.H., Dewar,K., Dunn,P., Etgu,P., Feldblyum,T.V., Feng,J., Fong,B., Fujii,C.Y., Gill,J.E., Goldsmith,A.D., Haas,B., Hansen,N.F., Hughes,B., Huizar,L., …	Sequence and analysis of chromosome 1 of the plant Arabidopsis thaliana	Nature 408 (6814), 816-820 (2000)	11130712	2		Direct Submission	Submitted (29-SEP-2016) National Center for Biotechnology Information, NIH, Bethesda, MD 20894, USA		3	Krishnakumar,V., Cheng,C.-Y., Chan,A.P., Schobel,S., Kim,M., Ferlanti,E.S., Belyaeva,I., Rosen,B.D., Micklem,G., Miller,J.R., Vaughn,M. and Town,C.D.	Direct Submission	Submitted (17-MAY-2016) Plant Genomics, J. Craig Venter Institute, 9704 Medical Center Dr, Rockville, MD 20850, USA		4	Swarbreck,D., Lamesch,P., Wilks,C. and Huala,E.	Direct Submission	Submitted (18-FEB-2011) Department of Plant Biology, Carnegie Institution, 260 Panama Street, Stanford, CA, USA
NP_849793	4-coumarate:CoA ligase 1 [Arabidopsis thaliana]	NP_849793	NP_849793.1	REFSEQ: accession NM_179462.2	Arabidopsis thaliana (thale cress)	1	Theologis,A., Ecker,J.R., Palm,C.J., Federspiel,N.A., Kaul,S., White,O., Alonso,J., Altafi,H., Araujo,R., Bowman,C.L., Brooks,S.Y., Buehler,E., Chan,A., Chao,Q., Chen,H., Cheuk,R.F., Chin,C.W., Chung,M.K., Conn,L., Conway,A.B., Conway,A.R., Creasy,T.H., Dewar,K., Dunn,P., Etgu,P., Feldblyum,T.V., Feng,J., Fong,B., Fujii,C.Y., Gill,J.E., Goldsmith,A.D., Haas,B., Hansen,N.F., Hughes,B., Huizar,L., …	Sequence and analysis of chromosome 1 of the plant Arabidopsis thaliana	Nature 408 (6814), 816-820 (2000)	11130712	2		Direct Submission	Submitted (29-SEP-2016) National Center for Biotechnology Information, NIH, Bethesda, MD 20894, USA		3	Krishnakumar,V., Cheng,C.-Y., Chan,A.P., Schobel,S., Kim,M., Ferlanti,E.S., Belyaeva,I., Rosen,B.D., Micklem,G., Miller,J.R., Vaughn,M. and Town,C.D.	Direct Submission	Submitted (17-MAY-2016) Plant Genomics, J. Craig Venter Institute, 9704 Medical Center Dr, Rockville, MD 20850, USA		4	Swarbreck,D., Lamesch,P., Wilks,C. and Huala,E.	Direct Submission	Submitted (18-FEB-2011) Department of Plant Biology, Carnegie Institution, 260 Panama Street, Stanford, CA, USA
NP_175579	4-coumarate:CoA ligase 1 [Arabidopsis thaliana]	NP_175579	NP_175579.1	REFSEQ: accession NM_104046.3	Arabidopsis thaliana (thale cress)	1	Theologis,A., Ecker,J.R., Palm,C.J., Federspiel,N.A., Kaul,S., White,O., Alonso,J., Altafi,H., Araujo,R., Bowman,C.L., Brooks,S.Y., Buehler,E., Chan,A., Chao,Q., Chen,H., Cheuk,R.F., Chin,C.W., Chung,M.K., Conn,L., Conway,A.B., Conway,A.R., Creasy,T.H., Dewar,K., Dunn,P., Etgu,P., Feldblyum,T.V., Feng,J., Fong,B., Fujii,C.Y., Gill,J.E., Goldsmith,A.D., Haas,B., Hansen,N.F., Hughes,B., Huizar,L., …	Sequence and analysis of chromosome 1 of the plant Arabidopsis thaliana	Nature 408 (6814), 816-820 (2000)	11130712	2		Direct Submission	Submitted (29-SEP-2016) National Center for Biotechnology Information, NIH, Bethesda, MD 20894, USA		3	Krishnakumar,V., Cheng,C.-Y., Chan,A.P., Schobel,S., Kim,M., Ferlanti,E.S., Belyaeva,I., Rosen,B.D., Micklem,G., Miller,J.R., Vaughn,M. and Town,C.D.	Direct Submission	Submitted (17-MAY-2016) Plant Genomics, J. Craig Venter Institute, 9704 Medical Center Dr, Rockville, MD 20850, USA		4	Swarbreck,D., Lamesch,P., Wilks,C. and Huala,E.	Direct Submission	Submitted (18-FEB-2011) Department of Plant Biology, Carnegie Institution, 260 Panama Street, Stanford, CA, USA
NP_188761	4-coumarate:CoA ligase 2 [Arabidopsis thaliana]	NP_188761	NP_188761.1	REFSEQ: accession NM_113019.4	Arabidopsis thaliana (thale cress)	1	Salanoubat,M., Lemcke,K., Rieger,M., Ansorge,W., Unseld,M., Fartmann,B., Valle,G., Blocker,H., Perez-Alonso,M., Obermaier,B., Delseny,M., Boutry,M., Grivell,L.A., Mache,R., Puigdomenech,P., De Simone,V., Choisne,N., Artiguenave,F., Robert,C., Brottier,P., Wincker,P., Cattolico,L., Weissenbach,J., Saurin,W., Quetier,F., Schafer,M., Muller-Auer,S., Gabel,C., Fuchs,M., Benes,V., Wurmbach,E., Drzonek…	Sequence and analysis of chromosome 3 of the plant Arabidopsis thaliana	Nature 408 (6814), 820-822 (2000)	11130713	2		Direct Submission	Submitted (29-SEP-2016) National Center for Biotechnology Information, NIH, Bethesda, MD 20894, USA		3	Krishnakumar,V., Cheng,C.-Y., Chan,A.P., Schobel,S., Kim,M., Ferlanti,E.S., Belyaeva,I., Rosen,B.D., Micklem,G., Miller,J.R., Vaughn,M. and Town,C.D.	Direct Submission	Submitted (17-MAY-2016) Plant Genomics, J. Craig Venter Institute, 9704 Medical Center Dr, Rockville, MD 20850, USA		4	Swarbreck,D., Lamesch,P., Wilks,C. and Huala,E.	Direct Submission	Submitted (18-FEB-2011) Department of Plant Biology, Carnegie Institution, 260 Panama Street, Stanford, CA, USA
NP_849844	4-coumarate:CoA ligase 3 [Arabidopsis thaliana]	NP_849844	NP_849844.1	REFSEQ: accession NM_179513.2	Arabidopsis thaliana (thale cress)	1	Theologis,A., Ecker,J.R., Palm,C.J., Federspiel,N.A., Kaul,S., White,O., Alonso,J., Altafi,H., Araujo,R., Bowman,C.L., Brooks,S.Y., Buehler,E., Chan,A., Chao,Q., Chen,H., Cheuk,R.F., Chin,C.W., Chung,M.K., Conn,L., Conway,A.B., Conway,A.R., Creasy,T.H., Dewar,K., Dunn,P., Etgu,P., Feldblyum,T.V., Feng,J., Fong,B., Fujii,C.Y., Gill,J.E., Goldsmith,A.D., Haas,B., Hansen,N.F., Hughes,B., Huizar,L., …	Sequence and analysis of chromosome 1 of the plant Arabidopsis thaliana	Nature 408 (6814), 816-820 (2000)	11130712	2		Direct Submission	Submitted (29-SEP-2016) National Center for Biotechnology Information, NIH, Bethesda, MD 20894, USA		3	Krishnakumar,V., Cheng,C.-Y., Chan,A.P., Schobel,S., Kim,M., Ferlanti,E.S., Belyaeva,I., Rosen,B.D., Micklem,G., Miller,J.R., Vaughn,M. and Town,C.D.	Direct Submission	Submitted (17-MAY-2016) Plant Genomics, J. Craig Venter Institute, 9704 Medical Center Dr, Rockville, MD 20850, USA		4	Swarbreck,D., Lamesch,P., Wilks,C. and Huala,E.	Direct Submission	Submitted (18-FEB-2011) Department of Plant Biology, Carnegie Institution, 260 Panama Street, Stanford, CA, USA
NP_176686	4-coumarate:CoA ligase 3 [Arabidopsis thaliana]	NP_176686	NP_176686.1	REFSEQ: accession NM_105180.4	Arabidopsis thaliana (thale cress)	1	Theologis,A., Ecker,J.R., Palm,C.J., Federspiel,N.A., Kaul,S., White,O., Alonso,J., Altafi,H., Araujo,R., Bowman,C.L., Brooks,S.Y., Buehler,E., Chan,A., Chao,Q., Chen,H., Cheuk,R.F., Chin,C.W., Chung,M.K., Conn,L., Conway,A.B., Conway,A.R., Creasy,T.H., Dewar,K., Dunn,P., Etgu,P., Feldblyum,T.V., Feng,J., Fong,B., Fujii,C.Y., Gill,J.E., Goldsmith,A.D., Haas,B., Hansen,N.F., Hughes,B., Huizar,L., …	Sequence and analysis of chromosome 1 of the plant Arabidopsis thaliana	Nature 408 (6814), 816-820 (2000)	11130712	2		Direct Submission	Submitted (29-SEP-2016) National Center for Biotechnology Information, NIH, Bethesda, MD 20894, USA		3	Krishnakumar,V., Cheng,C.-Y., Chan,A.P., Schobel,S., Kim,M., Ferlanti,E.S., Belyaeva,I., Rosen,B.D., Micklem,G., Miller,J.R., Vaughn,M. and Town,C.D.	Direct Submission	Submitted (17-MAY-2016) Plant Genomics, J. Craig Venter Institute, 9704 Medical Center Dr, Rockville, MD 20850, USA		4	Swarbreck,D., Lamesch,P., Wilks,C. and Huala,E.	Direct Submission	Submitted (18-FEB-2011) Department of Plant Biology, Carnegie Institution, 260 Panama Street, Stanford, CA, USA
AHI15920	4-coumarate:CoA ligase 4 [Dryopteris fragrans]	AHI15920	AHI15920.1	accession KF836754.1	Dryopteris fragrans	1	Li,S., Chang,Y. and Hu,B.	Direct Submission	Submitted (10-NOV-2013) College of Life Science, Northeast Agricultural University, No. 59 Mucai Street Xiangfang District, Harbin, Heilongjiang Province 150030, China
AHI15919	4-coumarate:CoA ligase 3 [Dryopteris fragrans]	AHI15919	AHI15919.1	accession KF836753.1	Dryopteris fragrans	1	Li,S., Chang,Y. and Hu,B.	Direct Submission	Submitted (10-NOV-2013) College of Life Science, Northeast Agricultural University, No. 59 Mucai Street Xiangfang District, Harbin, Heilongjiang Province 150030, China
AHI15918	4-coumarate:CoA ligase 2 [Dryopteris fragrans]	AHI15918	AHI15918.1	accession KF836752.1	Dryopteris fragrans	1	Li,S., Chang,Y. and Hu,B.	Direct Submission	Submitted (10-NOV-2013) College of Life Science, Northeast Agricultural University, No. 59 Mucai Street Xiangfang District, Harbin, Heilongjiang Province 150030, China
AHI44629	4-coumarate--CoA ligase 1 [Dryopteris fragrans]	AHI44629	AHI44629.1	accession KF801576.1	Dryopteris fragrans	1	Li,S., Chang,Y. and Hu,B.	Direct Submission	Submitted (02-NOV-2013) College of Life Science, Northeast Agricultural University, No. 59 Mucai Street Xiangfang District, Harbin, Heilongjiang 150030, China
AGX45528	4-coumarate:CoA ligase [Pinus taeda]	AGX45528	AGX45528.1	accession KF214457.1	Pinus taeda (loblolly pine)	1	Chen,H.-Y. and Tsai,C.-J.	Characterization of a new 4-coumarate:CoA ligase from loblolly pine	Unpublished		2	Chen,H.-Y. and Tsai,C.-J.	Direct Submission	Submitted (07-JUN-2013) Warnell School of Forestry and Natural Resources and Department of Genetics, University of Georgia, 120 Green Street, Athens, GA 30602, USA
XP_002445566	hypothetical protein SORBIDRAFT_07g021680 [Sorghum bicolor]	XP_002445566	XP_002445566.1	REFSEQ: accession XM_002445521.1	Sorghum bicolor (sorghum)	1	Paterson,A.H., Bowers,J.E., Bruggmann,R., Dubchak,I., Grimwood,J., Gundlach,H., Haberer,G., Hellsten,U., Mitros,T., Poliakov,A., Schmutz,J., Spannagl,M., Tang,H., Wang,X., Wicker,T., Bharti,A.K., Chapman,J., Feltus,F.A., Gowik,U., Grigoriev,I.V., Lyons,E., Maher,C.A., Martis,M., Narechania,A., Otillar,R.P., Penning,B.W., Salamov,A.A., Wang,Y., Zhang,L., Carpita,N.C., Freeling,M., Gingle,A.R., Has…	The Sorghum bicolor genome and the diversification of grasses	Nature 457 (7229), 551-556 (2009)	19189423	2	Paterson,A.H., Bowers,J.E., Bruggmann,R., Dubchak,I., Grimwood,J., Gundlach,H., Haberer,G., Hellsten,U., Mitros,T., Poliakov,A., Schmutz,J., Spannagl,M., Tang,H., Wang,X., Wicker,T., Bharti,A.K., Chapman,J., Feltus,F.A., Gowik,U., Grigoriev,I.V., Zhou,K., Lucas,S., Glavina del Rio,T., Tice,H., Bruce,D., Pitluck,S., Lyons,E., Maher,C.A., Martis,M., Narechania,A., Otillar,R.P., Penning,B.W., Salamo…	Direct Submission	Submitted (27-SEP-2008) US DOE Joint Genome Institute, 2800 Mitchell Drive B100, Walnut Creek, CA 94598-1698, USA
XP_002462058	hypothetical protein SORBIDRAFT_02g014910 [Sorghum bicolor]	XP_002462058	XP_002462058.1	REFSEQ: accession XM_002462013.1	Sorghum bicolor (sorghum)	1	Paterson,A.H., Bowers,J.E., Bruggmann,R., Dubchak,I., Grimwood,J., Gundlach,H., Haberer,G., Hellsten,U., Mitros,T., Poliakov,A., Schmutz,J., Spannagl,M., Tang,H., Wang,X., Wicker,T., Bharti,A.K., Chapman,J., Feltus,F.A., Gowik,U., Grigoriev,I.V., Lyons,E., Maher,C.A., Martis,M., Narechania,A., Otillar,R.P., Penning,B.W., Salamov,A.A., Wang,Y., Zhang,L., Carpita,N.C., Freeling,M., Gingle,A.R., Has…	The Sorghum bicolor genome and the diversification of grasses	Nature 457 (7229), 551-556 (2009)	19189423	2	Paterson,A.H., Bowers,J.E., Bruggmann,R., Dubchak,I., Grimwood,J., Gundlach,H., Haberer,G., Hellsten,U., Mitros,T., Poliakov,A., Schmutz,J., Spannagl,M., Tang,H., Wang,X., Wicker,T., Bharti,A.K., Chapman,J., Feltus,F.A., Gowik,U., Grigoriev,I.V., Zhou,K., Lucas,S., Glavina del Rio,T., Tice,H., Bruce,D., Pitluck,S., Lyons,E., Maher,C.A., Martis,M., Narechania,A., Otillar,R.P., Penning,B.W., Salamo…	Direct Submission	Submitted (27-SEP-2008) US DOE Joint Genome Institute, 2800 Mitchell Drive B100, Walnut Creek, CA 94598-1698, USA
XP_002451664	hypothetical protein SORBIDRAFT_04g005510 [Sorghum bicolor]	XP_002451664	XP_002451664.1	REFSEQ: accession XM_002451619.1	Sorghum bicolor (sorghum)	1	Paterson,A.H., Bowers,J.E., Bruggmann,R., Dubchak,I., Grimwood,J., Gundlach,H., Haberer,G., Hellsten,U., Mitros,T., Poliakov,A., Schmutz,J., Spannagl,M., Tang,H., Wang,X., Wicker,T., Bharti,A.K., Chapman,J., Feltus,F.A., Gowik,U., Grigoriev,I.V., Lyons,E., Maher,C.A., Martis,M., Narechania,A., Otillar,R.P., Penning,B.W., Salamov,A.A., Wang,Y., Zhang,L., Carpita,N.C., Freeling,M., Gingle,A.R., Has…	The Sorghum bicolor genome and the diversification of grasses	Nature 457 (7229), 551-556 (2009)	19189423	2	Paterson,A.H., Bowers,J.E., Bruggmann,R., Dubchak,I., Grimwood,J., Gundlach,H., Haberer,G., Hellsten,U., Mitros,T., Poliakov,A., Schmutz,J., Spannagl,M., Tang,H., Wang,X., Wicker,T., Bharti,A.K., Chapman,J., Feltus,F.A., Gowik,U., Grigoriev,I.V., Zhou,K., Lucas,S., Glavina del Rio,T., Tice,H., Bruce,D., Pitluck,S., Lyons,E., Maher,C.A., Martis,M., Narechania,A., Otillar,R.P., Penning,B.W., Salamo…	Direct Submission	Submitted (27-SEP-2008) US DOE Joint Genome Institute, 2800 Mitchell Drive B100, Walnut Creek, CA 94598-1698, USA
NP_187589	CRINKLY4 related 1 [Arabidopsis thaliana]	NP_187589	NP_187589.1	REFSEQ: accession NM_111813.4	Arabidopsis thaliana (thale cress)	1	Salanoubat,M., Lemcke,K., Rieger,M., Ansorge,W., Unseld,M., Fartmann,B., Valle,G., Blocker,H., Perez-Alonso,M., Obermaier,B., Delseny,M., Boutry,M., Grivell,L.A., Mache,R., Puigdomenech,P., De Simone,V., Choisne,N., Artiguenave,F., Robert,C., Brottier,P., Wincker,P., Cattolico,L., Weissenbach,J., Saurin,W., Quetier,F., Schafer,M., Muller-Auer,S., Gabel,C., Fuchs,M., Benes,V., Wurmbach,E., Drzonek…	Sequence and analysis of chromosome 3 of the plant Arabidopsis thaliana	Nature 408 (6814), 820-822 (2000)	11130713	2		Direct Submission	Submitted (29-SEP-2016) National Center for Biotechnology Information, NIH, Bethesda, MD 20894, USA		3	Krishnakumar,V., Cheng,C.-Y., Chan,A.P., Schobel,S., Kim,M., Ferlanti,E.S., Belyaeva,I., Rosen,B.D., Micklem,G., Miller,J.R., Vaughn,M. and Town,C.D.	Direct Submission	Submitted (17-MAY-2016) Plant Genomics, J. Craig Venter Institute, 9704 Medical Center Dr, Rockville, MD 20850, USA		4	Swarbreck,D., Lamesch,P., Wilks,C. and Huala,E.	Direct Submission	Submitted (18-FEB-2011) Department of Plant Biology, Carnegie Institution, 260 Panama Street, Stanford, CA, USA
AF320624_1	cinnamoyl CoA reductase isoform 1 [Arabidopsis thaliana]	AF320624_1	AAG46037.1	accession AF320624.1	Arabidopsis thaliana (thale cress)	1	Lauvergeat,V., Lacomme,C., Lacombe,E., Lasserre,E., Roby,D. and Grima-Pettenati,J.	Two cinnamoyl-CoA reductase (CCR) genes from Arabidopsis thaliana are differentially expressed during development and in response to pathogen challenge	Unpublished		2	Lauvergeat,V., Goffner,D. and Grima-Pettenati,J.	Direct Submission	Submitted (10-NOV-2000) Signaux et Messages Cellulaires chez les vegetaux, UMR CRNS UPS 5546, Pole de Biotechnologie vegetale, BP 17 Auzeville, Castanet Tolosan 31 326, France
AAU45042	cinnamoyl CoA reductase 1 [Arabidopsis thaliana]	AAU45042	AAU45042.1	accession AY743921.1	Arabidopsis thaliana (thale cress)	1	Patten,A.M., Cardenas,C.L., Cochrane,F.C., Laskar,D.D., Bedgar,D.L., Davin,L.B. and Lewis,N.G.	Reassessment of effects on lignification and vascular development in the irx4 Arabidopsis mutant	Phytochemistry 66 (17), 2092-2107 (2005)	16153410	2	Cochrane,F.C., Davin,L.B. and Lewis,N.G.	Direct Submission	Submitted (07-SEP-2004) Insitute of Biological Chemistry, Washington State University, 299 Clark Hall, Pullman, WA 99164-6340, USA
AAA20201	ORF [Arabidopsis thaliana]	AAA20201	AAA20201.1	locus ATHCCRB accession L04171.1	Arabidopsis thaliana (thale cress)	1	Carpenter,C.D., Kreps,J.A. and Simon,A.E.	Genes encoding glycine-rich Arabidopsis thaliana proteins with RNA-binding motifs are influenced by cold treatment and an endogenous circadian rhythm	Plant Physiol. 104 (3), 1015-1025 (1994)	7513083
AEO45117	cinnamoyl-CoA reductase [Betula platyphylla]	AEO45117	AEO45117.1	accession JF732912.1	Betula platyphylla	1	Jiang,J., Wang,Y.-C. and Yang,G.	Molecular Cloning and Expression Analysis of BpCCR1 in Betula pendula	Unpublished		2	Jiang,J., Wang,Y.-C. and Yang,G.	Direct Submission	Submitted (25-MAR-2011) Key Laboratory of Forest Tree Genetic Improvement and Biotechnology, Ministry of Education, Northeast Forestry University, No. 26, Hexing Road, Harbin, Heilongjiang 150040, China
AGS10090	cinnamoyl CoA reductase [Paspalum dilatatum]	AGS10090	AGS10090.1	accession KC886283.1	Paspalum dilatatum	1	Giordano,A., Liu,Z., Panter,S.N., Dimech,A.M., Shang,Y., Wijesinghe,H., Fulgueras,K., Ran,Y., Mouradov,A., Rochfort,S., Patron,N.J. and Spangenberg,G.C.	Improved Digestibility of the Warm Season Forage Grass Paspalum dilatatum by Down-Regulation of a Cinnamoyl CoA Reductase Gene	Unpublished		2	Giordano,A., Panter,S.N. and Patron,N.J.	Direct Submission	Submitted (10-APR-2013) Plant Functional Genomics, Department of Primary Industries, AgriBio, 5 Ring Road, Bundoora, VIC 3083, Australia
AGS10091	cinnamoyl CoA reductase [Paspalum dilatatum]	AGS10091	AGS10091.1	accession KC886284.1	Paspalum dilatatum	1	Giordano,A., Liu,Z., Panter,S.N., Dimech,A.M., Shang,Y., Wijesinghe,H., Fulgueras,K., Ran,Y., Mouradov,A., Rochfort,S., Patron,N.J. and Spangenberg,G.C.	Improved Digestibility of the Warm Season Forage Grass Paspalum dilatatum by Down-Regulation of a Cinnamoyl CoA Reductase Gene	Unpublished		2	Giordano,A., Panter,S.N. and Patron,N.J.	Direct Submission	Submitted (10-APR-2013) Plant Functional Genomics, Department of Primary Industries, AgriBio, 5 Ring Road, Bundoora, VIC 3083, Australia
AGS10092	cinnamoyl CoA reductase [Paspalum dilatatum]	AGS10092	AGS10092.1	accession KC886285.1	Paspalum dilatatum	1	Giordano,A., Liu,Z., Panter,S.N., Dimech,A.M., Shang,Y., Wijesinghe,H., Fulgueras,K., Ran,Y., Mouradov,A., Rochfort,S., Patron,N.J. and Spangenberg,G.C.	Improved Digestibility of the Warm Season Forage Grass Paspalum dilatatum by Down-Regulation of a Cinnamoyl CoA Reductase Gene	Unpublished		2	Giordano,A., Panter,S.N. and Patron,N.J.	Direct Submission	Submitted (10-APR-2013) Plant Functional Genomics, Department of Primary Industries, AgriBio, 5 Ring Road, Bundoora, VIC 3083, Australia
CAA12276	cinnamoyl CoA reductase [Populus trichocarpa]	CAA12276	CAA12276.1	embl accession AJ224986.1	Populus trichocarpa (Populus balsamifera subsp. trichocarpa)	1	Leple,J.C., Grima-Pettenati,J., Montagu,M. and Boerjan,W.	A cDNA encoding cinnamoyl-CoA reductase from Populus trichocarpa (accession no. AJ224986). (PGR98-121)	Plant Physiol. 117, 1126-1126 (1998)		2	Leple,J.C., Grima-Pettenati,J., Van Montagu,M. and Boerjan,W.	Direct Submission	Submitted (09-MAR-1998) Laboratorium voor Genetica, Vlaams Interuniversitair Instituut voor Biotechnologie, Universiteit Gent, Ledeganckstraat 35, Gent 9000, BELGIUM
AJK93389	cinnamoyl CoA reductase [Lolium perenne]	AJK93389	AJK93389.1	accession KM516130.1	Lolium perenne	1	van Parijs,F.R.D., Ruttink,T., Boerjan,W., Haesaert,G., Byrne,S.L., Asp,T., Roldan-Ruiz,I. and Muylle,H.	Clade classification of monolignol biosynthesis gene family members reveals target genes to decrease lignin in Lolium perenne	Plant Biol. (2015) In press		2	van Parijs,F.R.D., Ruttink,T., Asp,T., Byrne,S.L., Haesaert,G., Roldan-Ruiz,I. and Muylle,H.	Direct Submission	Submitted (09-SEP-2014) ILVO, Caritasstraat 21, Melle, Belgium
AMK38063	PpHCT1 [Physcomitrella patens]	AMK38063	AMK38063.1	accession KU513965.1	Physcomitrella patens	1	Eudes,A., Pereira,J.H., Yogiswara,S., Wang,G., Teixeira Benites,V., Baidoo,E.E., Lee,T.S., Adams,P.D., Keasling,J.D. and Loque,D.	Exploiting The Substrate Promiscuity of Hydroxycinnamoyl-CoA:shikimate Hydroxycinnamoyl Transferase to Reduce Lignin	Plant Cell Physiol. (2016) In press	26858288	2	Eudes,A.	Direct Submission	Submitted (08-JAN-2016) Biosciences, Lawrence Berkeley National Laboratory, 1 Cyclotron Road, Berkeley, CA 94720-8205, USA
ABO52899	hydroxycinnamoyl-CoA:shikimate hydroxycinnamoyltransferase [Pinus radiata]	ABO52899	ABO52899.1	accession EF121452.1	Pinus radiata (Monterey pine)	1	Wagner,A., Ralph,J., Akiyama,T., Flint,H., Phillips,L., Torr,K., Nanayakkara,B. and Te Kiri,L.	Exploring lignification in conifers by silencing hydroxycinnamoyl-CoA:shikimate hydroxycinnamoyltransferase in Pinus radiata	Proc. Natl. Acad. Sci. U.S.A. 104 (28), 11856-11861 (2007)	17609384	2	Wagner,A., Flint,H., Phillips,L. and Te Kiri,L.	Direct Submission	Submitted (15-NOV-2006) Cellwall Biotechnology Centre, Scion (the trading name for New Zealand Forest Research Institute Ltd.), Private Bag 3020, Rotorua 3010, New Zealand
AFY17066	hydroxycinnamoyl-coenzyme A shikimate/quinate hydroxycinnamoyltransferase-like protein 1a [Panicum virgatum]	AFY17066	AFY17066.1	accession JX845714.1	Panicum virgatum (switchgrass)	1	Shen,H., Mazarei,M., Hisano,H., Escamilla-Trevino,L., Fu,C., Pu,Y., Rudis,M.R., Tang,Y., Xiao,X., Jackson,L., Li,G., Hernandez,T., Chen,F., Ragauskas,A.J., Stewart,C.N. Jr., Wang,Z.Y. and Dixon,R.A.	A genomics approach to deciphering lignin biosynthesis in switchgrass	Plant Cell 25 (11), 4342-4361 (2013)	24285795	2	Shen,H., Chen,F. and Dixon,R.A.	Direct Submission	Submitted (18-SEP-2012) Plant Biology Division, The Samuel R. Noble Foundation, 2510 Sam Noble Parkway, Ardmore, OK 73401, USA
AGM90558	hydroxycinnamoyl-CoA shikimate/quinate hydroxycinnamoyltransferase 2 [Panicum virgatum]	AGM90558	AGM90558.1	accession KC696573.1	Panicum virgatum (switchgrass)	1	Shen,H., Mazarei,M., Hisano,H., Escamilla-Trevino,L., Fu,C., Pu,Y., Rudis,M.R., Tang,Y., Xiao,X., Jackson,L., Li,G., Hernandez,T., Chen,F., Ragauskas,A.J., Stewart,C.N. Jr., Wang,Z.Y. and Dixon,R.A.	A genomics approach to deciphering lignin biosynthesis in switchgrass	Plant Cell 25 (11), 4342-4361 (2013)	24285795	2	Escamilla-Trevino,L.L., Shen,H., Hernandez,T., Yin,Y., Xu,Y. and Dixon,R.A.	Early lignin pathway enzymes and routes to chlorogenic acid in switchgrass (Panicum virgatum L.)	Plant Mol. Biol. 84 (4-5), 565-576 (2014)	24190737	3	Escamilla-Trevino,L.L., Shen,H. and Dixon,R.A.	Direct Submission	Submitted (27-FEB-2013) Plant Biology Division, The Samuel R. Noble Foundation, 2510 Sam Noble Parkway, Ardmore, OK 73401, USA
ABO47805	hydroxycinnamoyl-CoA shikimate/quinate hydroxycinnamoyltransferase [Coffea canephora]	ABO47805	ABO47805.1	accession EF137954.1	Coffea canephora	1	Lepelley,M., Cheminade,G., Tremillon,N., Simkin,A., Caillet,V. and McCarthy,J.	Chlorogenic acid synthesis in coffee: An analysis of CGA content and real-time RT-PCR expression of HCT, HQT, C3H1, and CCoAOMT1 genes during grain development in C. canephora	Plant Sci. 172 (5), 978-996 (2007)		2	Lepelley,M., Lin,C., Tanksley,S. and McCarthy,J.	Direct Submission	Submitted (23-NOV-2006) Plant Science and Technology, Nestle Research and Development Centre, 101, Avenue Gustave Eiffel, Tours 37097, France
ACC63882	quinate O-hydroxycinnamoyltransferase/shikimate O-hydroxycinnamoyltransferase [Populus trichocarpa]	ACC63882	ACC63882.1	accession EU603313.1	Populus trichocarpa (Populus balsamifera subsp. trichocarpa)	1	Shi,R., Sun,Y.H., Li,Q., Heber,S., Sederoff,R. and Chiang,V.L.	Towards a systems approach for lignin biosynthesis in Populus trichocarpa: transcript abundance and specificity of the monolignol biosynthetic genes	Plant Cell Physiol. 51 (1), 144-163 (2010)	19996151	2	Shi,R., Li,Q., Sun,Y.-H. and Chiang,V.	Direct Submission	Submitted (31-MAR-2008) Department of Forestry and Environmental Resources, North Carolina State University, Forest Biotechnology Group, 2500 Partners II, 840 Main Campus Drive, Raleigh, NC 27606, USA
NP_001295843	shikimate O-hydroxycinnamoyltransferase [Cucumis sativus]	NP_001295843	NP_001295843.1	REFSEQ: accession NM_001308914.1	Cucumis sativus (cucumber)	1	Varbanova M, Porter K, Lu F, Ralph J, Hammerschmidt R, Jones AD and Day B.	Molecular and biochemical basis for stress-induced accumulation of free and bound p-coumaraldehyde in cucumber	Plant Physiol. 157 (3), 1056-1066 (2011)	21940999
ACI16630	shikimate O-hydroxycinnamoyltransferase [Trifolium pratense]	ACI16630	ACI16630.1	accession EU861218.1	Trifolium pratense	1	Sullivan,M.	A novel red clover hydroxycinnamoyl transferase has enzymatic activities consistent with a role in phaselic Acid biosynthesis	Plant Physiol. 150 (4), 1866-1879 (2009)	19525325	2	Sullivan,M.L. and Zerbel,S.	Cloning of a hydroxycinnamoyl transferase gene from red clover	Unpublished		3	Sullivan,M.L. and Zerbel,S.	Direct Submission	Submitted (30-JUN-2008) US Dairy Forage Research Center, ARS-USDA, 1925 Linden Drive, Madison, WI 53706, USA
CAE47489	cytochrome P450 [Triticum aestivum]	CAE47489	CAE47489.1	embl accession AJ583530.1	Triticum aestivum (bread wheat)	1	Morant,M., Schoch,G.A., Ullmann,P., Ertunc,T., Little,D., Olsen,C.E., Petersen,M., Negrel,J. and Werck-Reichhart,D.	Catalytic activity, duplication and evolution of the CYP98 cytochrome P450 family in wheat	Plant Mol. Biol. 63 (1), 1-19 (2007)	17160453	2	Werck-Reichhart,D.	Direct Submission	Submitted (24-SEP-2003) Werck-Reichhart D., Stress Reponse, Institute of Plant Molecular Biology, 28 rue Goethe, Strasbourg, F-67000, FRANCE
CAE47490	cytochrome P450 [Triticum aestivum]	CAE47490	CAE47490.1	embl accession AJ583531.1	Triticum aestivum (bread wheat)	1	Morant,M., Schoch,G.A., Ullmann,P., Ertunc,T., Little,D., Olsen,C.E., Petersen,M., Negrel,J. and Werck-Reichhart,D.	Catalytic activity, duplication and evolution of the CYP98 cytochrome P450 family in wheat	Plant Mol. Biol. 63 (1), 1-19 (2007)	17160453	2	Morant,M., Ullmann,P., Ertunc,T., Negrel,J., Pallett,K.E. and Werck-Reichhart,D.	Duplication and evolution of a multifunctional cytochrome P450 family in wheat	Unpublished		3	Werck-Reichhart,D.	Direct Submission	Submitted (24-SEP-2003) Werck-Reichhart D., Stress Reponse, Institute of Plant Molecular Biology, 28 rue Goethe, Strasbourg, F-67000, FRANCE
CAG27364	cytochrome P450-like protein, partial [Triticum aestivum]	CAG27364	CAG27364.1	embl accession AJ585988.1	Triticum aestivum (bread wheat)	1	Werck-Reichhart,D.	Duplication and evolution of a multifunctional cytochrome P450 family in wheat	Unpublished		2	Werck-Reichhart,D.	Direct Submission	Submitted (13-OCT-2003) Werck-Reichhart D., Stress Reponse, Institute of Plant Molecular Biology, 28 rue Goethe, Strasbourg, F-67000, FRANCE
CAG27366	cytochrome P450-like protein, partial [Triticum aestivum]	CAG27366	CAG27366.1	embl accession AJ585990.1	Triticum aestivum (bread wheat)	1	Werck-Reichhart,D.	Duplication and evolution of a multifunctional cytochrome P450 family in wheat	Unpublished		2	Werck-Reichhart,D.	Direct Submission	Submitted (13-OCT-2003) Werck-Reichhart D., Stress Reponse, Institute of Plant Molecular Biology, 28 rue Goethe, Strasbourg, F-67000, FRANCE
CAG27367	cytochrome P450-like protein, partial [Triticum aestivum]	CAG27367	CAG27367.1	embl accession AJ585991.1	Triticum aestivum (bread wheat)	1	Werck-Reichhart,D.	Duplication and evolution of a multifunctional cytochrome P450 family in wheat	Unpublished		2	Werck-Reichhart,D.	Direct Submission	Submitted (13-OCT-2003) Werck-Reichhart D., Stress Reponse, Institute of Plant Molecular Biology, 28 rue Goethe, Strasbourg, F-67000, FRANCE
CAE47491	cytochrome P450 [Triticum aestivum]	CAE47491	CAE47491.1	embl accession AJ583532.1	Triticum aestivum (bread wheat)	1	Morant,M., Schoch,G.A., Ullmann,P., Ertunc,T., Little,D., Olsen,C.E., Petersen,M., Negrel,J. and Werck-Reichhart,D.	Catalytic activity, duplication and evolution of the CYP98 cytochrome P450 family in wheat	Plant Mol. Biol. 63 (1), 1-19 (2007)	17160453	2	Morant,M., Ullmann,P., Ertunc,T., Negrel,J., Pallett,K.E. and Werck-Reichhart,D.	Duplication and evolution of a multifunctional cytochrome P450 family in wheat	Unpublished		3	Werck-Reichhart,D.	Direct Submission	Submitted (24-SEP-2003) Werck-Reichhart D., Stress Reponse, Institute of Plant Molecular Biology, 28 rue Goethe, Strasbourg, F-67000, FRANCE
NP_001130442	putative cytochrome P450 superfamily protein [Zea mays]	NP_001130442	NP_001130442.1	REFSEQ: accession NM_001136970.1	Zea mays	1	Schnable PS, Ware D, Fulton RS, Stein JC, Wei F, Pasternak S, Liang C, Zhang J, Fulton L, Graves TA, Minx P, Reily AD, Courtney L, Kruchowski SS, Tomlinson C, Strong C, Delehaunty K, Fronick C, Courtney B, Rock SM, Belter E, Du F, Kim K, Abbott RM, Cotton M, Levy A, Marchetto P, Ochoa K, Jackson SM, Gillam B, Chen W, Yan L, Higginbotham J, Cardenas M, Waligorski J, Applebaum E, Phelps L, Falcone …	The B73 maize genome: complexity, diversity, and dynamics	Science 326 (5956), 1112-1115 (2009)	19965430	2	Soderlund C, Descour A, Kudrna D, Bomhoff M, Boyd L, Currie J, Angelova A, Collura K, Wissotski M, Ashley E, Morrow D, Fernandes J, Walbot V and Yu Y.	Sequencing, mapping, and analysis of 27,455 maize full-length cDNAs	PLoS Genet. 5 (11), E1000740 (2009)	19936069
ABY85195	p-coumaryl-CoA 3'-hydroxylase [Populus alba x Populus grandidentata]	ABY85195	ABY85195.1	accession EU391631.1	Populus alba x Populus grandidentata	1	Coleman,H.D., Park,J.Y., Nair,R., Chapple,C. and Mansfield,S.D.	RNAi-mediated suppression of p-coumaroyl-CoA 3'-hydroxylase in hybrid poplar impacts lignin deposition and soluble secondary metabolism	Proc. Natl. Acad. Sci. U.S.A. 105 (11), 4501-4506 (2008)	18316744	2	Coleman,H.D., Park,J.-Y., Nair,R., Chapple,C. and Mansfield,S.D.	Direct Submission	Submitted (11-JAN-2008) Wood Science, University of British Columbia, 2424 Main Mall, Vancouver, BC V6T 1Z4, Canada
XP_002881744	CYP98A3 [Arabidopsis lyrata subsp lyrata]	XP_002881744	XP_002881744.1	REFSEQ: accession XM_002881698.1	Arabidopsis lyrata subsp. lyrata	1	Bakker,E., Bergelson,J., Cheng,J.F., Clark,R.M., Fawcett,J., Gaut,B., Grigoriev,I., Gundlach,H., Guo,Y., Haberer,G., Hollister,J., Hu,T.T., Mayer,K.F.X., Nasrallah,J., Nordborg,M., Otillar,R., Pattyn,P., Schmutz,J., Spannagl,M., van de Peer,Y., Wang,X., Weigel,D. and Yang,L.	The basis of rapid genome size change in Arabidopsis	Unpublished		2	Ottilar,R., Schmutz,J., Salamov,A., Cheng,J.F., Lucas,S., Pitluck,S., Gundlach,H., Guo,Y., Haberer,G., Nasrallah,J., Mayer,K.F.X., van de Peer,Y., Weigel,D. and Grigoriev,I.V.	Direct Submission	Submitted (17-NOV-2009) US DOE Joint Genome Institute, 2800 Mitchell Drive, Walnut Creek, CA 94598-1698, USA
XP_002462348	hypothetical protein SORBIDRAFT_02g024190 [Sorghum bicolor]	XP_002462348	XP_002462348.1	REFSEQ: accession XM_002462303.1	Sorghum bicolor (sorghum)	1	Paterson,A.H., Bowers,J.E., Bruggmann,R., Dubchak,I., Grimwood,J., Gundlach,H., Haberer,G., Hellsten,U., Mitros,T., Poliakov,A., Schmutz,J., Spannagl,M., Tang,H., Wang,X., Wicker,T., Bharti,A.K., Chapman,J., Feltus,F.A., Gowik,U., Grigoriev,I.V., Lyons,E., Maher,C.A., Martis,M., Narechania,A., Otillar,R.P., Penning,B.W., Salamov,A.A., Wang,Y., Zhang,L., Carpita,N.C., Freeling,M., Gingle,A.R., Has…	The Sorghum bicolor genome and the diversification of grasses	Nature 457 (7229), 551-556 (2009)	19189423	2	Paterson,A.H., Bowers,J.E., Bruggmann,R., Dubchak,I., Grimwood,J., Gundlach,H., Haberer,G., Hellsten,U., Mitros,T., Poliakov,A., Schmutz,J., Spannagl,M., Tang,H., Wang,X., Wicker,T., Bharti,A.K., Chapman,J., Feltus,F.A., Gowik,U., Grigoriev,I.V., Zhou,K., Lucas,S., Glavina del Rio,T., Tice,H., Bruce,D., Pitluck,S., Lyons,E., Maher,C.A., Martis,M., Narechania,A., Otillar,R.P., Penning,B.W., Salamo…	Direct Submission	Submitted (27-SEP-2008) US DOE Joint Genome Institute, 2800 Mitchell Drive B100, Walnut Creek, CA 94598-1698, USA
NP_188576	GroES-like zinc-binding alcohol dehydrogenase family protein [Arabidopsis thaliana]	NP_188576	NP_188576.1	REFSEQ: accession NM_112832.4	Arabidopsis thaliana (thale cress)	1	Salanoubat,M., Lemcke,K., Rieger,M., Ansorge,W., Unseld,M., Fartmann,B., Valle,G., Blocker,H., Perez-Alonso,M., Obermaier,B., Delseny,M., Boutry,M., Grivell,L.A., Mache,R., Puigdomenech,P., De Simone,V., Choisne,N., Artiguenave,F., Robert,C., Brottier,P., Wincker,P., Cattolico,L., Weissenbach,J., Saurin,W., Quetier,F., Schafer,M., Muller-Auer,S., Gabel,C., Fuchs,M., Benes,V., Wurmbach,E., Drzonek…	Sequence and analysis of chromosome 3 of the plant Arabidopsis thaliana	Nature 408 (6814), 820-822 (2000)	11130713	2		Direct Submission	Submitted (29-SEP-2016) National Center for Biotechnology Information, NIH, Bethesda, MD 20894, USA		3	Krishnakumar,V., Cheng,C.-Y., Chan,A.P., Schobel,S., Kim,M., Ferlanti,E.S., Belyaeva,I., Rosen,B.D., Micklem,G., Miller,J.R., Vaughn,M. and Town,C.D.	Direct Submission	Submitted (17-MAY-2016) Plant Genomics, J. Craig Venter Institute, 9704 Medical Center Dr, Rockville, MD 20850, USA		4	Swarbreck,D., Lamesch,P., Wilks,C. and Huala,E.	Direct Submission	Submitted (18-FEB-2011) Department of Plant Biology, Carnegie Institution, 260 Panama Street, Stanford, CA, USA
ADI59734	cinnamyl alcohol dehydrogenase [Triticum aestivum]	ADI59734	ADI59734.1	accession GU563724.1	Triticum aestivum (bread wheat)	1	Ma,Q.H.	Functional analysis of a cinnamyl alcohol dehydrogenase involved in lignin biosynthesis in wheat	J. Exp. Bot. 61 (10), 2735-2744 (2010)	20400532	2	Ma,Q.-H.	Direct Submission	Submitted (23-JAN-2010) Plant Development Center, Institute of Botany, Chinese Academy of Sciences, 20 Nanxin Cun, Xiangshan, Beijing 100093, China
AKZ17612	caffeic acid 3-O-methyltransferase [Ligusticum sinense]	AKZ17612	AKZ17612.1	accession KR106206.1	Ligusticum sinense	1	Li,J.J., Zhang,G., Yu,J.H., Li,Y.Y., Huang,X.H., Wang,W.J., Tan,R., Zhou,J.Y. and Liao,H.	Molecular cloning and characterization of caffeic acid 3-O-methyltransferase from the rhizome of Ligusticum chuanxiong	Biotechnol. Lett. 37 (11), 2295-2302 (2015)	26254784	2	Li,J., Zhang,G., Zhou,J. and Liao,H.	Direct Submission	Submitted (14-APR-2015) School of Life Science and Engineering, Southwest Jiaotong University, No. 111 Erhuanlu Beiyiduan, Chengdu, Sichuan 610031, China
AAB46623	S-adenosyl-L-methionine: caffeic acid 3-0-methyltransferase [Medicago sativa]	AAB46623	AAB46623.1	locus ALFSALMCAT accession M63853.1	Medicago sativa	1	Gowri,G., Bugos,R.C., Campbell,W.H., Maxwell,C.A. and Dixon,R.A.	Stress Responses in Alfalfa (Medicago sativa L.): X. Molecular Cloning and Expression of S-Adenosyl-l-Methionine:Caffeic Acid 3-O-Methyltransferase, a Key Enzyme of Lignin Biosynthesis	Plant Physiol. 97 (1), 7-14 (1991)	16668418
ACY06328	S-adenosyl-L-methionine: caffeic acid 3-0-methyltransferase [Medicago sativa]	ACY06328	ACY06328.1	accession GU066087.1	Medicago sativa	1	Sullivan,M.L. and Xaypharath,J.	Sequence of a S-adenosyl-L-methionine: caffeic acid 3-0-methyltransferase cDNA from alfalfa leaves	Unpublished		2	Sullivan,M.L. and Xaypharath,J.	Direct Submission	Submitted (06-OCT-2009) US Dairy Forage Research Center, ARS-USDA, 1925 Linden Drive, Madison, WI 53706, USA
ADI24332	caffeic acid 3-O-methyltransferase [Miscanthus sinensis]	ADI24332	ADI24332.1	accession HM062766.1	Miscanthus sinensis (eulalia)	1	Yu,C.Y., Seong,E.S., Lee,J.G., Gil,H.Y., Yu,J.H. and Lim,J.D.	Direct Submission	Submitted (06-APR-2010) Bio-resources Technology, Kangwon National University, Hyo-Ja 2 Dong, Chuncheon, Kangwondo 200-701, South Korea
ABS18316	caffeic acid-3-O-methyltransferase [Bambusa oldhamii]	ABS18316	ABS18316.1	accession EF495248.1	Bambusa oldhamii	1	Li,X.P., Yue,Y.D., Gao,Z.M. and Gao,J.	The cloning and characterization of one bamboo COMT gene	Unpublished		2	Li,X.P., Yue,Y.D., Gao,Z.M. and Gao,J.	Direct Submission	Submitted (16-MAR-2007) International Centre for Bamboo and Rattan, Beijing 100102, P.R. China
NP_200227	O-methyltransferase 1 [Arabidopsis thaliana]	NP_200227	NP_200227.1	REFSEQ: accession NM_124796.4	Arabidopsis thaliana (thale cress)	1	Tabata,S., Kaneko,T., Nakamura,Y., Kotani,H., Kato,T., Asamizu,E., Miyajima,N., Sasamoto,S., Kimura,T., Hosouchi,T., Kawashima,K., Kohara,M., Matsumoto,M., Matsuno,A., Muraki,A., Nakayama,S., Nakazaki,N., Naruo,K., Okumura,S., Shinpo,S., Takeuchi,C., Wada,T., Watanabe,A., Yamada,M., Yasuda,M., Sato,S., de la Bastide,M., Huang,E., Spiegel,L., Gnoj,L., O'Shaughnessy,A., Preston,R., Habermann,K., Mu…	Sequence and analysis of chromosome 5 of the plant Arabidopsis thaliana	Nature 408 (6814), 823-826 (2000)	11130714	2		Direct Submission	Submitted (29-SEP-2016) National Center for Biotechnology Information, NIH, Bethesda, MD 20894, USA		3	Krishnakumar,V., Cheng,C.-Y., Chan,A.P., Schobel,S., Kim,M., Ferlanti,E.S., Belyaeva,I., Rosen,B.D., Micklem,G., Miller,J.R., Vaughn,M. and Town,C.D.	Direct Submission	Submitted (17-MAY-2016) Plant Genomics, J. Craig Venter Institute, 9704 Medical Center Dr, Rockville, MD 20850, USA		4	Swarbreck,D., Lamesch,P., Wilks,C. and Huala,E.	Direct Submission	Submitted (18-FEB-2011) Department of Plant Biology, Carnegie Institution, 260 Panama Street, Stanford, CA, USA
ADX98508	caffeic acid 3-O-methyltransferase [Panicum virgatum]	ADX98508	ADX98508.1	accession HQ645965.1	Panicum virgatum (switchgrass)	1	Fu,C., Mielenz,J.R., Xiao,X., Ge,Y., Hamilton,C.Y., Rodriguez,M. Jr., Chen,F., Foston,M., Ragauskas,A., Bouton,J., Dixon,R.A. and Wang,Z.Y.	Genetic manipulation of lignin reduces recalcitrance and improves ethanol production from switchgrass	Proc. Natl. Acad. Sci. U.S.A. 108 (9), 3803-3808 (2011)	21321194	2	Fu,C., Xiao,X. and Wang,Z.-Y.	Direct Submission	Submitted (23-NOV-2010) Forage Improvement, The Samuel Roberts Noble Foundation, 2510 Sam Noble Parkway, Ardmore, OK 73401, USA
AAD10253	caffeic acid O-methyltransferase [Lolium perenne]	AAD10253	AAD10253.1	accession AF033538.1	Lolium perenne	1	Heath,R.L., Huxley,H., Stone,B.A. and Spangenberg,G.	cDNA cloning and differential expression of three caffeic acid O-methyltransferase homologues from Lolium perenne	Unpublished		2	Heath,R.L. and Huxley,H.	Direct Submission	Submitted (10-NOV-1997) Plant Sciences & Biotechnology, La Trobe University, Kingsbury Drive, Bundoora, VIC 3083, Australia
AAC28973	S-adenosyl-L-methionine:trans-caffeoyl-CoA 3-O-methyltransferase [Medicago sativa]	AAC28973	AAC28973.1	locus MSU20736 accession U20736.1	Medicago sativa	1	Inoue,K., Sewalt,V.J., Murray,G.B., Ni,W., Sturzer,C. and Dixon,R.A.	Developmental expression and substrate specificities of alfalfa caffeic acid 3-O-methyltransferase and caffeoyl coenzyme A 3-O-methyltransferase in relation to lignification	Plant Physiol. 117 (3), 761-770 (1998)	9662519	2	Ballance,G.M., Ni,W., Dixon,R.A. and Sewalt,V.	Cloning and expression of caffeoyl-CoA-O-methyltransferase in alfalfa	Unpublished		3	Ballance,G.M.	Direct Submission	Submitted (07-FEB-1995) G. Murray Ballance, Department of Plant Science, University of Manitoba, Winnipeg, Manitoba R3T 2N2, Canada
ABO26812	caffeoyl-CoA O-methyltransferase [Bambusa oldhamii]	ABO26812	ABO26812.1	accession EF028662.1	Bambusa oldhamii	1	Li,X., Gao,Z. and Yue,Y.	Cloning and characterization of the one bamboo CCoAOMT gene	Unpublished		2	Li,X., Gao,Z. and Yue,Y.	Direct Submission	Submitted (27-SEP-2006) International Centre for Bamboo and Rattan, Beijing 100102, P.R.China
CAA90969	caffeoyl-CoA O-methyltransferase [Vitis vinifera]	CAA90969	CAA90969.1	embl accession Z54233.1	Vitis vinifera (wine grape)	1	Busam,G., Junghanns,K.T., Kneusel,R.E., Kassemeyer,H.H. and Matern,U.	Characterization and expression of caffeoyl-coenzyme A 3-O-methyltransferase proposed for the induced resistance response of Vitis vinifera L	Plant Physiol. 115 (3), 1039-1048 (1997)	9390437	2	Busam,G.	Direct Submission	Submitted (26-SEP-1995) Busam G., Staatl. Weinbauinstitut, Botany, Merzhauserstr. 119, Freiburg, Germany, 79100
NP_195131	S-adenosyl-L-methionine-dependent methyltransferases superfamily protein [Arabidopsis thaliana]	NP_195131	NP_195131.1	REFSEQ: accession NM_119566.5	Arabidopsis thaliana (thale cress)	1	Mayer,K., Schuller,C., Wambutt,R., Murphy,G., Volckaert,G., Pohl,T., Dusterhoft,A., Stiekema,W., Entian,K.D., Terryn,N., Harris,B., Ansorge,W., Brandt,P., Grivell,L., Rieger,M., Weichselgartner,M., de Simone,V., Obermaier,B., Mache,R., Muller,M., Kreis,M., Delseny,M., Puigdomenech,P., Watson,M., Schmidtheini,T., Reichert,B., Portatelle,D., Perez-Alonso,M., Boutry,M., Bancroft,I., Vos,P., Hoheisel…	Sequence and analysis of chromosome 4 of the plant Arabidopsis thaliana	Nature 402 (6763), 769-777 (1999)	10617198	2		Direct Submission	Submitted (29-SEP-2016) National Center for Biotechnology Information, NIH, Bethesda, MD 20894, USA		3	Krishnakumar,V., Cheng,C.-Y., Chan,A.P., Schobel,S., Kim,M., Ferlanti,E.S., Belyaeva,I., Rosen,B.D., Micklem,G., Miller,J.R., Vaughn,M. and Town,C.D.	Direct Submission	Submitted (17-MAY-2016) Plant Genomics, J. Craig Venter Institute, 9704 Medical Center Dr, Rockville, MD 20850, USA		4	Swarbreck,D., Lamesch,P., Wilks,C. and Huala,E.	Direct Submission	Submitted (18-FEB-2011) Department of Plant Biology, Carnegie Institution, 260 Panama Street, Stanford, CA, USA
AAF44689	caffeoyl-CoA O-methyltransferase, partial [Populus tomentosa]	AAF44689	AAF44689.1	accession AF240466.1	Populus tomentosa	1	Jianhua,W. and Yanru,S.	Cloning of caffeoyl-CoA O-methyltransferase (CCoAOMT) from chinese white poplar	Unpublished		2	Jianhua,W. and Yanru,S.	Direct Submission	Submitted (29-FEB-2000) Institute of Botany, Chinese Academy of Sciences, Xiangshan Nanxinzhuang 20, Beijing 100093, China
ABP63535	caffeic acid 3-O-methyltransferase [Triticum aestivum]	ABP63535	ABP63535.1	accession EF413031.1	Triticum aestivum (bread wheat)	1	Ma,Q.H. and Xu,Y.	Characterization of a caffeic acid 3-O-methyltransferase from wheat and its function in lignin biosynthesis	Biochimie 90 (3), 515-524 (2008)	17976886	2	Ma,Q.-H.	Direct Submission	Submitted (31-JAN-2007) Plant Development Center, Institute of Botany, Chinese Academy of Sciences, 20 Nanxin Cun, Xiangshan, Beijing 100093, China
NP_195345	ferulic acid 5-hydroxylase 1 [Arabidopsis thaliana]	NP_195345	NP_195345.1	REFSEQ: accession NM_119790.3	Arabidopsis thaliana (thale cress)	1	Mayer,K., Schuller,C., Wambutt,R., Murphy,G., Volckaert,G., Pohl,T., Dusterhoft,A., Stiekema,W., Entian,K.D., Terryn,N., Harris,B., Ansorge,W., Brandt,P., Grivell,L., Rieger,M., Weichselgartner,M., de Simone,V., Obermaier,B., Mache,R., Muller,M., Kreis,M., Delseny,M., Puigdomenech,P., Watson,M., Schmidtheini,T., Reichert,B., Portatelle,D., Perez-Alonso,M., Boutry,M., Bancroft,I., Vos,P., Hoheisel…	Sequence and analysis of chromosome 4 of the plant Arabidopsis thaliana	Nature 402 (6763), 769-777 (1999)	10617198	2		Direct Submission	Submitted (29-SEP-2016) National Center for Biotechnology Information, NIH, Bethesda, MD 20894, USA		3	Krishnakumar,V., Cheng,C.-Y., Chan,A.P., Schobel,S., Kim,M., Ferlanti,E.S., Belyaeva,I., Rosen,B.D., Micklem,G., Miller,J.R., Vaughn,M. and Town,C.D.	Direct Submission	Submitted (17-MAY-2016) Plant Genomics, J. Craig Venter Institute, 9704 Medical Center Dr, Rockville, MD 20850, USA		4	Swarbreck,D., Lamesch,P., Wilks,C. and Huala,E.	Direct Submission	Submitted (18-FEB-2011) Department of Plant Biology, Carnegie Institution, 260 Panama Street, Stanford, CA, USA
AGJ84132	putative ferulate 5-hydroxylase [Hibiscus cannabinus]	AGJ84132	AGJ84132.1	accession JX524278.1	Hibiscus cannabinus	1	Kim,J., Choi,B., Park,Y.H., Cho,B.K., Lim,H.S., Natarajan,S., Park,S.U. and Bae,H.	Molecular characterization of ferulate 5-hydroxylase gene from kenaf (Hibiscus cannabinus L.)	ScientificWorldJournal 2013, 421578 (2013)	24204204	2	Choi,B. and Bae,H.	Direct Submission	Submitted (24-AUG-2012) School of Biotechnology, Yeungnam University, 280 Daehak-Ro, Gyeongsan, Gyeongbuk 712-749, Republic of Korea
ABV80343	cytochrome P450-dependent monooxygenase [Selaginella moellendorffii]	ABV80343	ABV80343.1	accession EU032589.1	Selaginella moellendorffii	1	Weng,J.K., Li,X., Stout,J. and Chapple,C.	Independent origins of syringyl lignin in vascular plants	Proc. Natl. Acad. Sci. U.S.A. 105 (22), 7887-7892 (2008)	18505841	2	Chapple,C., Weng,J.-K. and Stout,J.	Direct Submission	Submitted (13-JUL-2007) Department of Biochemistry, Purdue University, 175 South University Street, West Lafayette, IN 47907, USA
XP_011336181	PREDICTED: laccase-5-like [Cerapachys biroi]	XP_011336181	XP_011336181.1	REFSEQ: accession XM_011337879.1	Cerapachys biroi (clonal raider ant)
XP_002465485	hypothetical protein SORBIDRAFT_01g039690 [Sorghum bicolor]	XP_002465485	XP_002465485.1	REFSEQ: accession XM_002465440.1	Sorghum bicolor (sorghum)	1	Paterson,A.H., Bowers,J.E., Bruggmann,R., Dubchak,I., Grimwood,J., Gundlach,H., Haberer,G., Hellsten,U., Mitros,T., Poliakov,A., Schmutz,J., Spannagl,M., Tang,H., Wang,X., Wicker,T., Bharti,A.K., Chapman,J., Feltus,F.A., Gowik,U., Grigoriev,I.V., Lyons,E., Maher,C.A., Martis,M., Narechania,A., Otillar,R.P., Penning,B.W., Salamov,A.A., Wang,Y., Zhang,L., Carpita,N.C., Freeling,M., Gingle,A.R., Has…	The Sorghum bicolor genome and the diversification of grasses	Nature 457 (7229), 551-556 (2009)	19189423	2	Paterson,A.H., Bowers,J.E., Bruggmann,R., Dubchak,I., Grimwood,J., Gundlach,H., Haberer,G., Hellsten,U., Mitros,T., Poliakov,A., Schmutz,J., Spannagl,M., Tang,H., Wang,X., Wicker,T., Bharti,A.K., Chapman,J., Feltus,F.A., Gowik,U., Grigoriev,I.V., Zhou,K., Lucas,S., Glavina del Rio,T., Tice,H., Bruce,D., Pitluck,S., Lyons,E., Maher,C.A., Martis,M., Narechania,A., Otillar,R.P., Penning,B.W., Salamo…	Direct Submission	Submitted (27-SEP-2008) US DOE Joint Genome Institute, 2800 Mitchell Drive B100, Walnut Creek, CA 94598-1698, USA
NP_565881	Laccase/Diphenol oxidase family protein [Arabidopsis thaliana]	NP_565881	NP_565881.1	REFSEQ: accession NM_129364.4	Arabidopsis thaliana (thale cress)	1	Lin,X., Kaul,S., Rounsley,S., Shea,T.P., Benito,M.I., Town,C.D., Fujii,C.Y., Mason,T., Bowman,C.L., Barnstead,M., Feldblyum,T.V., Buell,C.R., Ketchum,K.A., Lee,J., Ronning,C.M., Koo,H.L., Moffat,K.S., Cronin,L.A., Shen,M., Pai,G., Van Aken,S., Umayam,L., Tallon,L.J., Gill,J.E., Adams,M.D., Carrera,A.J., Creasy,T.H., Goodman,H.M., Somerville,C.R., Copenhaver,G.P., Preuss,D., Nierman,W.C., White,O.…	Sequence and analysis of chromosome 2 of the plant Arabidopsis thaliana	Nature 402 (6763), 761-768 (1999)	10617197	2		Direct Submission	Submitted (29-SEP-2016) National Center for Biotechnology Information, NIH, Bethesda, MD 20894, USA		3	Krishnakumar,V., Cheng,C.-Y., Chan,A.P., Schobel,S., Kim,M., Ferlanti,E.S., Belyaeva,I., Rosen,B.D., Micklem,G., Miller,J.R., Vaughn,M. and Town,C.D.	Direct Submission	Submitted (17-MAY-2016) Plant Genomics, J. Craig Venter Institute, 9704 Medical Center Dr, Rockville, MD 20850, USA		4	Swarbreck,D., Lamesch,P., Wilks,C. and Huala,E.	Direct Submission	Submitted (18-FEB-2011) Department of Plant Biology, Carnegie Institution, 260 Panama Street, Stanford, CA, USA
NP_200810	laccase 17 [Arabidopsis thaliana]	NP_200810	NP_200810.1	REFSEQ: accession NM_125395.3	Arabidopsis thaliana (thale cress)	1	Tabata,S., Kaneko,T., Nakamura,Y., Kotani,H., Kato,T., Asamizu,E., Miyajima,N., Sasamoto,S., Kimura,T., Hosouchi,T., Kawashima,K., Kohara,M., Matsumoto,M., Matsuno,A., Muraki,A., Nakayama,S., Nakazaki,N., Naruo,K., Okumura,S., Shinpo,S., Takeuchi,C., Wada,T., Watanabe,A., Yamada,M., Yasuda,M., Sato,S., de la Bastide,M., Huang,E., Spiegel,L., Gnoj,L., O'Shaughnessy,A., Preston,R., Habermann,K., Mu…	Sequence and analysis of chromosome 5 of the plant Arabidopsis thaliana	Nature 408 (6814), 823-826 (2000)	11130714	2		Direct Submission	Submitted (29-SEP-2016) National Center for Biotechnology Information, NIH, Bethesda, MD 20894, USA		3	Krishnakumar,V., Cheng,C.-Y., Chan,A.P., Schobel,S., Kim,M., Ferlanti,E.S., Belyaeva,I., Rosen,B.D., Micklem,G., Miller,J.R., Vaughn,M. and Town,C.D.	Direct Submission	Submitted (17-MAY-2016) Plant Genomics, J. Craig Venter Institute, 9704 Medical Center Dr, Rockville, MD 20850, USA		4	Swarbreck,D., Lamesch,P., Wilks,C. and Huala,E.	Direct Submission	Submitted (18-FEB-2011) Department of Plant Biology, Carnegie Institution, 260 Panama Street, Stanford, CA, USA
NP_199621	Laccase/Diphenol oxidase family protein [Arabidopsis thaliana]	NP_199621	NP_199621.2	REFSEQ: accession NM_124184.2	Arabidopsis thaliana (thale cress)	1	Tabata,S., Kaneko,T., Nakamura,Y., Kotani,H., Kato,T., Asamizu,E., Miyajima,N., Sasamoto,S., Kimura,T., Hosouchi,T., Kawashima,K., Kohara,M., Matsumoto,M., Matsuno,A., Muraki,A., Nakayama,S., Nakazaki,N., Naruo,K., Okumura,S., Shinpo,S., Takeuchi,C., Wada,T., Watanabe,A., Yamada,M., Yasuda,M., Sato,S., de la Bastide,M., Huang,E., Spiegel,L., Gnoj,L., O'Shaughnessy,A., Preston,R., Habermann,K., Mu…	Sequence and analysis of chromosome 5 of the plant Arabidopsis thaliana	Nature 408 (6814), 823-826 (2000)	11130714	2		Direct Submission	Submitted (29-SEP-2016) National Center for Biotechnology Information, NIH, Bethesda, MD 20894, USA		3	Krishnakumar,V., Cheng,C.-Y., Chan,A.P., Schobel,S., Kim,M., Ferlanti,E.S., Belyaeva,I., Rosen,B.D., Micklem,G., Miller,J.R., Vaughn,M. and Town,C.D.	Direct Submission	Submitted (17-MAY-2016) Plant Genomics, J. Craig Venter Institute, 9704 Medical Center Dr, Rockville, MD 20850, USA		4	Swarbreck,D., Lamesch,P., Wilks,C. and Huala,E.	Direct Submission	Submitted (18-FEB-2011) Department of Plant Biology, Carnegie Institution, 260 Panama Street, Stanford, CA, USA
ACB10229	laccase [Solanum lycopersicum]	ACB10229	ACB10229.1	accession EU503151.1	Solanum lycopersicum (Lycopersicon esculentum)	1	Pang,M.-L. and Hao,Y.-J.	Cloning and characterization of laccas from tomato	Unpublished		2	Pang,M.-L. and Hao,Y.-J.	Direct Submission	Submitted (19-FEB-2008) College of Horticulture Science and Engineering, Shandong Agricultural University, Dai Zong Street, Tai'an, Shandong +086-271018, China
AAR83118	secretory laccase [Gossypium arboreum]	AAR83118	AAR83118.1	accession AY423714.1	Gossypium arboreum	1	Wang,G.D., Li,Q.J., Luo,B. and Chen,X.Y.	Ex planta phytoremediation of trichlorophenol and phenolic allelochemicals via an engineered secretory laccase	Nat. Biotechnol. 22 (7), 893-897 (2004)	15195102	2	Wang,G.-D., Li,Q.-J., Luo,B. and Chen,X.-Y.	Direct Submission	Submitted (28-SEP-2003) National Key Laboratory of Plant Molecular Genetics, Institute of Plant Physiology and Ecology, Shanghai Institutes for Biological Sciences, Chinese Academy of Sciences, 300 Fenglin Road, Shanghai 200030, P. R. China
KQJ93749	hypothetical protein BRADI_3g06480 [Brachypodium distachyon]	KQJ93749	KQJ93749.1	accession CM000882.2	Brachypodium distachyon (stiff brome)	1		Genome sequencing and analysis of the model grass Brachypodium distachyon	Nature 463 (7282), 763-768 (2010)	20148030	2	Lucas,S., Harmon-Smith,M., Lail,K., Tice,H., Grimwood,J., Bruce,D., Barry,K., Lindquist,E., Wang,M., Pitluck,S., Vogel,J.P., Garvin,D.F., Mockler,T.C., Jenkins,J., Schmutz,J., Rokhsar,D. and Bevan,M.W.	WGS assembly of Brachypodium distachyon	Unpublished		3	Lucas,S., Harmon-Smith,M., Lail,K., Tice,H., Grimwood,J., Bruce,D., Barry,K., Lindquist,E., Wang,M., Pitluck,S., Vogel,J.P., Garvin,D.F., Mockler,T.C., Jenkins,J., Schmutz,J., Rokhsar,D. and Bevan,M.W.	Direct Submission	Submitted (30-JUL-2015) US DOE Joint Genome Institute, 400 Mitchell Drive, Walnut Creek, CA 94598, USA
KQJ95323	hypothetical protein BRADI_3g16530 [Brachypodium distachyon]	KQJ95323	KQJ95323.1	accession CM000882.2	Brachypodium distachyon (stiff brome)	1		Genome sequencing and analysis of the model grass Brachypodium distachyon	Nature 463 (7282), 763-768 (2010)	20148030	2	Lucas,S., Harmon-Smith,M., Lail,K., Tice,H., Grimwood,J., Bruce,D., Barry,K., Lindquist,E., Wang,M., Pitluck,S., Vogel,J.P., Garvin,D.F., Mockler,T.C., Jenkins,J., Schmutz,J., Rokhsar,D. and Bevan,M.W.	WGS assembly of Brachypodium distachyon	Unpublished		3	Lucas,S., Harmon-Smith,M., Lail,K., Tice,H., Grimwood,J., Bruce,D., Barry,K., Lindquist,E., Wang,M., Pitluck,S., Vogel,J.P., Garvin,D.F., Mockler,T.C., Jenkins,J., Schmutz,J., Rokhsar,D. and Bevan,M.W.	Direct Submission	Submitted (30-JUL-2015) US DOE Joint Genome Institute, 400 Mitchell Drive, Walnut Creek, CA 94598, USA
BAV37881	chalcone synthase [Carthamus tinctorius]	BAV37881	BAV37881.1	accession LC128420.1	Carthamus tinctorius (safflower)	1	Shinozaki,J., Kenmoku,H., Nihei,K., Masuda,K., Noji,M., Konno,K., Asakawa,Y. and Kazuma,K.	Cloning and functional analysis of three chalcone synthases from the flowers of safflower Carthamus tinctorius L	Unpublished		2	Shinozaki,J., Kazuma,K. and Kenmoku,H.	Direct Submission	Submitted (26-FEB-2016) Contact:Junichi Shinozaki Showa Pharmaceutical University, Phytochemistry; 3 Higashi-Tamagawagakuen, Machida, Tokyo 194-8543, Japan
BAV37882	chalcone synthase [Carthamus tinctorius]	BAV37882	BAV37882.1	accession LC128421.1	Carthamus tinctorius (safflower)	1	Shinozaki,J., Kenmoku,H., Nihei,K., Masuda,K., Noji,M., Konno,K., Asakawa,Y. and Kazuma,K.	Cloning and functional analysis of three chalcone synthases from the flowers of safflower Carthamus tinctorius L	Unpublished		2	Shinozaki,J., Kazuma,K. and Kenmoku,H.	Direct Submission	Submitted (26-FEB-2016) Contact:Junichi Shinozaki Showa Pharmaceutical University, Phytochemistry; 3 Higashi-Tamagawagakuen, Machida, Tokyo 194-8543, Japan
BAV37883	chalcone synthase [Carthamus tinctorius]	BAV37883	BAV37883.1	accession LC128422.1	Carthamus tinctorius (safflower)	1	Shinozaki,J., Kenmoku,H., Nihei,K., Masuda,K., Noji,M., Konno,K., Asakawa,Y. and Kazuma,K.	Cloning and functional analysis of three chalcone synthases from the flowers of safflower Carthamus tinctorius L	Unpublished		2	Shinozaki,J., Kazuma,K. and Kenmoku,H.	Direct Submission	Submitted (26-FEB-2016) Contact:Junichi Shinozaki Showa Pharmaceutical University, Phytochemistry; 3 Higashi-Tamagawagakuen, Machida, Tokyo 194-8543, Japan
AFU52909	chalcone synthase [Hypericum sampsonii]	AFU52909	AFU52909.1	accession JQ670940.1	Hypericum sampsonii	1	Huang,L. and Liu,B.	cDNA cloning, functional analysis, and differential expression of benzophenone synthase and chalcone synthase in Hypericum sampsonii Hance	Unpublished		2	Huang,L. and Liu,B.	Direct Submission	Submitted (15-FEB-2012) Key Laboratory of Photosynthesis and Environmental Molecular Physiology, Institute of Botany, The Chinese Academy of Science, Nanxincun 20, Haidian District, Beijing, Beijing 100093, China
CAA27718	unnamed protein product [Petunia x hybrida]	CAA27718	CAA27718.1	embl accession X04080.1	Petunia x hybrida	1	Koes,R.E., Spelt,C.E., Reif,H.J., van den Elzen,P.J., Veltkamp,E. and Mol,J.N.	Floral tissue of Petunia hybrida (V30) expresses only one member of the chalcone synthase multigene family	Nucleic Acids Res. 14 (13), 5229-5239 (1986)	3016642
ABY47640	type III polyketide synthase [Polygonum cuspidatum]	ABY47640	ABY47640.1	accession EU305677.2	Polygonum cuspidatum	1	Ma,L.Q., Pang,X.B., Shen,H.Y., Pu,G.B., Wang,H.H., Lei,C.Y., Wang,H., Li,G.F., Liu,B.Y. and Ye,H.C.	A novel type III polyketide synthase encoded by a three-intron gene from Polygonum cuspidatum	Planta 229 (3), 457-469 (2009)	18998157	2	Ma,L.-Q., Ye,H.-C., Liu,B.-Y., Wang,H., Du,Z.-G., Guo,Y.-W. and Li,G.-F.	Direct Submission	Submitted (28-NOV-2007) Key Laboratory of Photosynthesis and Environmental Molecular Physiology, Institute of Botany, Chinese Academy of Sciences, Nanxincun 20, Xiangshan, Haidian District, Beijing 100093, China		3	Ma,L.-Q., Ye,H.-C., Liu,B.-Y., Wang,H., Du,Z.-G., Guo,Y.-W. and Li,G.-F.	Direct Submission	Submitted (28-JUL-2008) Key Laboratory of Photosynthesis and Environmental Molecular Physiology, Institute of Botany, Chinese Academy of Sciences, Nanxincun 20, Xiangshan, Haidian District, Beijing 100093, China
XP_002303819	naregenin-chalcone synthase family protein [Populus trichocarpa]	XP_002303819	XP_002303819.2	REFSEQ: accession XM_002303783.2	Populus trichocarpa (Populus balsamifera subsp. trichocarpa)	1	Tuskan,G.A., Difazio,S., Jansson,S., Bohlmann,J., Grigoriev,I., Hellsten,U., Putnam,N., Ralph,S., Rombauts,S., Salamov,A., Schein,J., Sterck,L., Aerts,A., Bhalerao,R.R., Bhalerao,R.P., Blaudez,D., Boerjan,W., Brun,A., Brunner,A., Busov,V., Campbell,M., Carlson,J., Chalot,M., Chapman,J., Chen,G.L., Cooper,D., Coutinho,P.M., Couturier,J., Covert,S., Cronk,Q., Cunningham,R., Davis,J., Degroeve,S., D…	The genome of black cottonwood, Populus trichocarpa (Torr. & Gray)	Science 313 (5793), 1596-1604 (2006)	16973872	2	Shu,S., Lucas,S., Jenkins,J., Grimwood,J., Muchero,w., Hayes,R., Goodstein,D., Rokhsar,D., Schmutz,J. and Tuskan,G.	Direct Submission	Submitted (07-SEP-2012) US DOE Joint Genome Institute, Mitchell Drive B100, Walnut Creek, CA 94598-1698, USA
AKI30817	chalcone synthase [Phlomoides rotata]	AKI30817	AKI30817.1	accession KM114220.1	Phlomoides rotata	1	Feng,Q., Gui-Gong,G., Yang,Z., Hui-Chun,X., Lan,J., Jun,S. and Zhi,C.	Molecular cloning and expression profiling of a chalcone synthase gene from Lamiophlomis rotata	J. Genet. 94 (2), 193-205 (2015)	26174667	2	Feng,Q. and Zhi,C.	Direct Submission	Submitted (10-JUL-2014) Qinghai Normal University, Educational Key Lab of Environment and Resource in Qinghai-Tibet Plateau, Wusi Street No. 38, Xining, Qinghai 810008, China
AEO45115	chalcone synthase [Freesia hybrid cultivar]	AEO45115	AEO45115.1	accession JF732898.1	Freesia hybrid cultivar	1	Sun,W., Meng,X., Liang,L., Jiang,W., Huang,Y., He,J., Hu,H., Almqvist,J., Gao,X. and Wang,L.	Molecular and Biochemical Analysis of Chalcone Synthase from Freesia hybrid in Flavonoid Biosynthetic Pathway	PLoS ONE 10 (3), E0119054 (2015)	25742495	2	Wang,L., Hu,H.Y. and Fu,Y.	Direct Submission	Submitted (25-MAR-2011) Institute of Genetics and Cytology, Northeast Normal University, No. 5268 Renmin Street, Changchun, Jilin 130024, P.R. China
AHA85054	chalcone synthase, partial [Dryopteris fragrans]	AHA85054	AHA85054.1	accession KF530802.1	Dryopteris fragrans	1	Sun,L.L., Li,Y., Li,S.S., Wu,X.J., Hu,B.Z. and Chang,Y.	Identi fi cation and characterisation of DfCHS, a chalcone synthase gene regulated by temperature and ultraviolet in Dryopteris fragrans	Cell. Mol. Biol. (Noisy-le-grand) 60 (6), 1-7 (2014)	25553347	2	Yan,L.	Cloning and expression analysis of a CHS gene from Dryopteris fragrans (L.) Schott	Unpublished		3	Yan,L.	Direct Submission	Submitted (09-AUG-2013) Life Sciences College of Northeast Agricultural University, Wood Street, Xiangfang district, Harbin 150030, China
NP_172906	Peroxidase superfamily protein [Arabidopsis thaliana]	NP_172906	NP_172906.1	REFSEQ: accession NM_101321.4	Arabidopsis thaliana (thale cress)	1	Theologis,A., Ecker,J.R., Palm,C.J., Federspiel,N.A., Kaul,S., White,O., Alonso,J., Altafi,H., Araujo,R., Bowman,C.L., Brooks,S.Y., Buehler,E., Chan,A., Chao,Q., Chen,H., Cheuk,R.F., Chin,C.W., Chung,M.K., Conn,L., Conway,A.B., Conway,A.R., Creasy,T.H., Dewar,K., Dunn,P., Etgu,P., Feldblyum,T.V., Feng,J., Fong,B., Fujii,C.Y., Gill,J.E., Goldsmith,A.D., Haas,B., Hansen,N.F., Hughes,B., Huizar,L., …	Sequence and analysis of chromosome 1 of the plant Arabidopsis thaliana	Nature 408 (6814), 816-820 (2000)	11130712	2		Direct Submission	Submitted (29-SEP-2016) National Center for Biotechnology Information, NIH, Bethesda, MD 20894, USA		3	Krishnakumar,V., Cheng,C.-Y., Chan,A.P., Schobel,S., Kim,M., Ferlanti,E.S., Belyaeva,I., Rosen,B.D., Micklem,G., Miller,J.R., Vaughn,M. and Town,C.D.	Direct Submission	Submitted (17-MAY-2016) Plant Genomics, J. Craig Venter Institute, 9704 Medical Center Dr, Rockville, MD 20850, USA		4	Swarbreck,D., Lamesch,P., Wilks,C. and Huala,E.	Direct Submission	Submitted (18-FEB-2011) Department of Plant Biology, Carnegie Institution, 260 Panama Street, Stanford, CA, USA
NP_196153	Peroxidase superfamily protein [Arabidopsis thaliana]	NP_196153	NP_196153.1	REFSEQ: accession NM_120616.3	Arabidopsis thaliana (thale cress)	1	Tabata,S., Kaneko,T., Nakamura,Y., Kotani,H., Kato,T., Asamizu,E., Miyajima,N., Sasamoto,S., Kimura,T., Hosouchi,T., Kawashima,K., Kohara,M., Matsumoto,M., Matsuno,A., Muraki,A., Nakayama,S., Nakazaki,N., Naruo,K., Okumura,S., Shinpo,S., Takeuchi,C., Wada,T., Watanabe,A., Yamada,M., Yasuda,M., Sato,S., de la Bastide,M., Huang,E., Spiegel,L., Gnoj,L., O'Shaughnessy,A., Preston,R., Habermann,K., Mu…	Sequence and analysis of chromosome 5 of the plant Arabidopsis thaliana	Nature 408 (6814), 823-826 (2000)	11130714	2		Direct Submission	Submitted (29-SEP-2016) National Center for Biotechnology Information, NIH, Bethesda, MD 20894, USA		3	Krishnakumar,V., Cheng,C.-Y., Chan,A.P., Schobel,S., Kim,M., Ferlanti,E.S., Belyaeva,I., Rosen,B.D., Micklem,G., Miller,J.R., Vaughn,M. and Town,C.D.	Direct Submission	Submitted (17-MAY-2016) Plant Genomics, J. Craig Venter Institute, 9704 Medical Center Dr, Rockville, MD 20850, USA		4	Swarbreck,D., Lamesch,P., Wilks,C. and Huala,E.	Direct Submission	Submitted (18-FEB-2011) Department of Plant Biology, Carnegie Institution, 260 Panama Street, Stanford, CA, USA
NP_201440	Peroxidase superfamily protein [Arabidopsis thaliana]	NP_201440	NP_201440.1	REFSEQ: accession NM_126037.5	Arabidopsis thaliana (thale cress)	1	Tabata,S., Kaneko,T., Nakamura,Y., Kotani,H., Kato,T., Asamizu,E., Miyajima,N., Sasamoto,S., Kimura,T., Hosouchi,T., Kawashima,K., Kohara,M., Matsumoto,M., Matsuno,A., Muraki,A., Nakayama,S., Nakazaki,N., Naruo,K., Okumura,S., Shinpo,S., Takeuchi,C., Wada,T., Watanabe,A., Yamada,M., Yasuda,M., Sato,S., de la Bastide,M., Huang,E., Spiegel,L., Gnoj,L., O'Shaughnessy,A., Preston,R., Habermann,K., Mu…	Sequence and analysis of chromosome 5 of the plant Arabidopsis thaliana	Nature 408 (6814), 823-826 (2000)	11130714	2		Direct Submission	Submitted (29-SEP-2016) National Center for Biotechnology Information, NIH, Bethesda, MD 20894, USA		3	Krishnakumar,V., Cheng,C.-Y., Chan,A.P., Schobel,S., Kim,M., Ferlanti,E.S., Belyaeva,I., Rosen,B.D., Micklem,G., Miller,J.R., Vaughn,M. and Town,C.D.	Direct Submission	Submitted (17-MAY-2016) Plant Genomics, J. Craig Venter Institute, 9704 Medical Center Dr, Rockville, MD 20850, USA		4	Swarbreck,D., Lamesch,P., Wilks,C. and Huala,E.	Direct Submission	Submitted (18-FEB-2011) Department of Plant Biology, Carnegie Institution, 260 Panama Street, Stanford, CA, USA
NP_196290	peroxidase 2 [Arabidopsis thaliana]	NP_196290	NP_196290.1	REFSEQ: accession NM_120755.3	Arabidopsis thaliana (thale cress)	1	Tabata,S., Kaneko,T., Nakamura,Y., Kotani,H., Kato,T., Asamizu,E., Miyajima,N., Sasamoto,S., Kimura,T., Hosouchi,T., Kawashima,K., Kohara,M., Matsumoto,M., Matsuno,A., Muraki,A., Nakayama,S., Nakazaki,N., Naruo,K., Okumura,S., Shinpo,S., Takeuchi,C., Wada,T., Watanabe,A., Yamada,M., Yasuda,M., Sato,S., de la Bastide,M., Huang,E., Spiegel,L., Gnoj,L., O'Shaughnessy,A., Preston,R., Habermann,K., Mu…	Sequence and analysis of chromosome 5 of the plant Arabidopsis thaliana	Nature 408 (6814), 823-826 (2000)	11130714	2		Direct Submission	Submitted (29-SEP-2016) National Center for Biotechnology Information, NIH, Bethesda, MD 20894, USA		3	Krishnakumar,V., Cheng,C.-Y., Chan,A.P., Schobel,S., Kim,M., Ferlanti,E.S., Belyaeva,I., Rosen,B.D., Micklem,G., Miller,J.R., Vaughn,M. and Town,C.D.	Direct Submission	Submitted (17-MAY-2016) Plant Genomics, J. Craig Venter Institute, 9704 Medical Center Dr, Rockville, MD 20850, USA		4	Swarbreck,D., Lamesch,P., Wilks,C. and Huala,E.	Direct Submission	Submitted (18-FEB-2011) Department of Plant Biology, Carnegie Institution, 260 Panama Street, Stanford, CA, USA
NP_563733	Peroxidase superfamily protein [Arabidopsis thaliana]	NP_563733	NP_563733.1	REFSEQ: accession NM_100404.4	Arabidopsis thaliana (thale cress)	1	Theologis,A., Ecker,J.R., Palm,C.J., Federspiel,N.A., Kaul,S., White,O., Alonso,J., Altafi,H., Araujo,R., Bowman,C.L., Brooks,S.Y., Buehler,E., Chan,A., Chao,Q., Chen,H., Cheuk,R.F., Chin,C.W., Chung,M.K., Conn,L., Conway,A.B., Conway,A.R., Creasy,T.H., Dewar,K., Dunn,P., Etgu,P., Feldblyum,T.V., Feng,J., Fong,B., Fujii,C.Y., Gill,J.E., Goldsmith,A.D., Haas,B., Hansen,N.F., Hughes,B., Huizar,L., …	Sequence and analysis of chromosome 1 of the plant Arabidopsis thaliana	Nature 408 (6814), 816-820 (2000)	11130712	2		Direct Submission	Submitted (29-SEP-2016) National Center for Biotechnology Information, NIH, Bethesda, MD 20894, USA		3	Krishnakumar,V., Cheng,C.-Y., Chan,A.P., Schobel,S., Kim,M., Ferlanti,E.S., Belyaeva,I., Rosen,B.D., Micklem,G., Miller,J.R., Vaughn,M. and Town,C.D.	Direct Submission	Submitted (17-MAY-2016) Plant Genomics, J. Craig Venter Institute, 9704 Medical Center Dr, Rockville, MD 20850, USA		4	Swarbreck,D., Lamesch,P., Wilks,C. and Huala,E.	Direct Submission	Submitted (18-FEB-2011) Department of Plant Biology, Carnegie Institution, 260 Panama Street, Stanford, CA, USA
NP_181679	peroxidase superfamily protein [Arabidopsis thaliana]	NP_181679	NP_181679.4	REFSEQ: accession NM_129711.4	Arabidopsis thaliana (thale cress)	1	Lin,X., Kaul,S., Rounsley,S., Shea,T.P., Benito,M.I., Town,C.D., Fujii,C.Y., Mason,T., Bowman,C.L., Barnstead,M., Feldblyum,T.V., Buell,C.R., Ketchum,K.A., Lee,J., Ronning,C.M., Koo,H.L., Moffat,K.S., Cronin,L.A., Shen,M., Pai,G., Van Aken,S., Umayam,L., Tallon,L.J., Gill,J.E., Adams,M.D., Carrera,A.J., Creasy,T.H., Goodman,H.M., Somerville,C.R., Copenhaver,G.P., Preuss,D., Nierman,W.C., White,O.…	Sequence and analysis of chromosome 2 of the plant Arabidopsis thaliana	Nature 402 (6763), 761-768 (1999)	10617197	2		Direct Submission	Submitted (29-SEP-2016) National Center for Biotechnology Information, NIH, Bethesda, MD 20894, USA		3	Krishnakumar,V., Cheng,C.-Y., Chan,A.P., Schobel,S., Kim,M., Ferlanti,E.S., Belyaeva,I., Rosen,B.D., Micklem,G., Miller,J.R., Vaughn,M. and Town,C.D.	Direct Submission	Submitted (17-MAY-2016) Plant Genomics, J. Craig Venter Institute, 9704 Medical Center Dr, Rockville, MD 20850, USA		4	Swarbreck,D., Lamesch,P., Wilks,C. and Huala,E.	Direct Submission	Submitted (18-FEB-2011) Department of Plant Biology, Carnegie Institution, 260 Panama Street, Stanford, CA, USA
NP_201217	Peroxidase superfamily protein [Arabidopsis thaliana]	NP_201217	NP_201217.1	REFSEQ: accession NM_125808.3	Arabidopsis thaliana (thale cress)	1	Tabata,S., Kaneko,T., Nakamura,Y., Kotani,H., Kato,T., Asamizu,E., Miyajima,N., Sasamoto,S., Kimura,T., Hosouchi,T., Kawashima,K., Kohara,M., Matsumoto,M., Matsuno,A., Muraki,A., Nakayama,S., Nakazaki,N., Naruo,K., Okumura,S., Shinpo,S., Takeuchi,C., Wada,T., Watanabe,A., Yamada,M., Yasuda,M., Sato,S., de la Bastide,M., Huang,E., Spiegel,L., Gnoj,L., O'Shaughnessy,A., Preston,R., Habermann,K., Mu…	Sequence and analysis of chromosome 5 of the plant Arabidopsis thaliana	Nature 408 (6814), 823-826 (2000)	11130714	2		Direct Submission	Submitted (29-SEP-2016) National Center for Biotechnology Information, NIH, Bethesda, MD 20894, USA		3	Krishnakumar,V., Cheng,C.-Y., Chan,A.P., Schobel,S., Kim,M., Ferlanti,E.S., Belyaeva,I., Rosen,B.D., Micklem,G., Miller,J.R., Vaughn,M. and Town,C.D.	Direct Submission	Submitted (17-MAY-2016) Plant Genomics, J. Craig Venter Institute, 9704 Medical Center Dr, Rockville, MD 20850, USA		4	Swarbreck,D., Lamesch,P., Wilks,C. and Huala,E.	Direct Submission	Submitted (18-FEB-2011) Department of Plant Biology, Carnegie Institution, 260 Panama Street, Stanford, CA, USA
CCJ34825	horseradish peroxidase isoenzyme HRP_A2A [Armoracia rusticana]	CCJ34825	CCJ34825.1	embl accession HE963806.1	Armoracia rusticana	1	Naatsaari,L., Krainer,F.W., Schubert,M., Glieder,A. and Thallinger,G.G.	Peroxidase gene discovery from the horseradish transcriptome	BMC Genomics 15 (1), 227 (2014)	24666710	2	Schmid,C.	Direct Submission	Submitted (16-JUL-2012) Graz University of Technology, Institute of Molecular Biotechnology, Petersgasse 14/2, 8010 Graz, AUSTRIA
BAA94962	peroxidase [Asparagus officinalis]	BAA94962	BAA94962.1	accession AB042103.1	Asparagus officinalis (garden asparagus)	1	Takeda,H., Kotake,T., Nakagawa,N., Sakurai,N. and Nevins,D.J.	Expression and function of cell wall-bound cationic peroxidase in asparagus somatic embryogenesis	Plant Physiol. 131 (4), 1765-1774 (2003)	12692335	2	Takeda,H., Sakurai,N., Nakagawa,N., Kotake,T. and Kohmura,H.	Direct Submission	Submitted (21-APR-2000) Naoki Sakurai, Hiroshima University, Faculty of Integrated Arts and Sciences; Kagamiyama 1-7-1, Higashihiroshima, Hiroshima 739-8521, Japan (E-mail:nsakura@hiroshima-u.ac.jp, Tel:+81-824-24-6516, Fax:+81-824-24-0758)
BAE16616	peroxidase [Populus alba]	BAE16616	BAE16616.1	accession AB210901.1	Populus alba	1	Sasaki,S., Baba,K., Nishida,T., Tsutsumi,Y. and Kondo,R.	The cationic cell-wall-peroxidase having oxidation ability for polymeric substrate participates in the late stage of lignification of Populus alba L	Plant Mol. Biol. 62 (6), 797-807 (2006)	17004015	2	Tsutsumi,Y.	Direct Submission	Submitted (07-APR-2005) Yuji Tsutsumi, Kyushu University, Forest and Forest Product Sciences; Hakozaki 6-10-1, Higashi-ku, Fukuoka, Fukuoka 812-8581, Japan (E-mail:y-tsutsu@agr.kyushu-u.ac.jp, Tel:81-92-642-4282, Fax:81-92-642-4282)
AHL39106	class III peroxidase [Populus trichocarpa]	AHL39106	AHL39106.1	accession KJ201767.1	Populus trichocarpa (Populus balsamifera subsp. trichocarpa)	1	Ren,L.-L.	Functional Evolution of Populus Class III Peroxidase Gene Family	Unpublished		2	Ren,L.-L.	Direct Submission	Submitted (20-JAN-2014) Institute of Botany, the Chinese Academy of Sciences, No. 20 Nanxincun, Xiangshan, Beijing, Beijing 100093, China
AHL39107	class III peroxidase [Populus trichocarpa]	AHL39107	AHL39107.1	accession KJ201768.1	Populus trichocarpa (Populus balsamifera subsp. trichocarpa)	1	Ren,L.-L.	Functional Evolution of Populus Class III Peroxidase Gene Family	Unpublished		2	Ren,L.-L.	Direct Submission	Submitted (20-JAN-2014) Institute of Botany, the Chinese Academy of Sciences, No. 20 Nanxincun, Xiangshan, Beijing, Beijing 100093, China
AHL39108	class III peroxidase [Populus trichocarpa]	AHL39108	AHL39108.1	accession KJ201769.1	Populus trichocarpa (Populus balsamifera subsp. trichocarpa)	1	Ren,L.-L.	Functional Evolution of Populus Class III Peroxidase Gene Family	Unpublished		2	Ren,L.-L.	Direct Submission	Submitted (20-JAN-2014) Institute of Botany, the Chinese Academy of Sciences, No. 20 Nanxincun, Xiangshan, Beijing, Beijing 100093, China
AHL39110	class III peroxidase [Populus trichocarpa]	AHL39110	AHL39110.1	accession KJ201771.1	Populus trichocarpa (Populus balsamifera subsp. trichocarpa)	1	Ren,L.-L.	Functional Evolution of Populus Class III Peroxidase Gene Family	Unpublished		2	Ren,L.-L.	Direct Submission	Submitted (20-JAN-2014) Institute of Botany, the Chinese Academy of Sciences, No. 20 Nanxincun, Xiangshan, Beijing, Beijing 100093, China
AHL39124	class III peroxidase [Populus trichocarpa]	AHL39124	AHL39124.1	accession KJ201785.1	Populus trichocarpa (Populus balsamifera subsp. trichocarpa)	1	Ren,L.-L.	Functional Evolution of Populus Class III Peroxidase Gene Family	Unpublished		2	Ren,L.-L.	Direct Submission	Submitted (20-JAN-2014) Institute of Botany, the Chinese Academy of Sciences, No. 20 Nanxincun, Xiangshan, Beijing, Beijing 100093, China
AHL39125	class III peroxidase [Populus trichocarpa]	AHL39125	AHL39125.1	accession KJ201786.1	Populus trichocarpa (Populus balsamifera subsp. trichocarpa)	1	Ren,L.-L.	Functional Evolution of Populus Class III Peroxidase Gene Family	Unpublished		2	Ren,L.-L.	Direct Submission	Submitted (20-JAN-2014) Institute of Botany, the Chinese Academy of Sciences, No. 20 Nanxincun, Xiangshan, Beijing, Beijing 100093, China
AHL39126	class III peroxidase [Populus trichocarpa]	AHL39126	AHL39126.1	accession KJ201787.1	Populus trichocarpa (Populus balsamifera subsp. trichocarpa)	1	Ren,L.-L.	Functional Evolution of Populus Class III Peroxidase Gene Family	Unpublished		2	Ren,L.-L.	Direct Submission	Submitted (20-JAN-2014) Institute of Botany, the Chinese Academy of Sciences, No. 20 Nanxincun, Xiangshan, Beijing, Beijing 100093, China
AHL39127	class III peroxidase [Populus trichocarpa]	AHL39127	AHL39127.1	accession KJ201788.1	Populus trichocarpa (Populus balsamifera subsp. trichocarpa)	1	Ren,L.-L.	Functional Evolution of Populus Class III Peroxidase Gene Family	Unpublished		2	Ren,L.-L.	Direct Submission	Submitted (20-JAN-2014) Institute of Botany, the Chinese Academy of Sciences, No. 20 Nanxincun, Xiangshan, Beijing, Beijing 100093, China
AHL39128	class III peroxidase [Populus trichocarpa]	AHL39128	AHL39128.1	accession KJ201789.1	Populus trichocarpa (Populus balsamifera subsp. trichocarpa)	1	Ren,L.-L.	Functional Evolution of Populus Class III Peroxidase Gene Family	Unpublished		2	Ren,L.-L.	Direct Submission	Submitted (20-JAN-2014) Institute of Botany, the Chinese Academy of Sciences, No. 20 Nanxincun, Xiangshan, Beijing, Beijing 100093, China
CAI54302	putative peroxidase [Zinnia violacea]	CAI54302	CAI54302.1	embl accession AJ880395.1	Zinnia violacea	1	Gabaldon,C., Lopez-Serrano,M., Pedreno,M.A. and Barcelo,A.R.	Cloning and molecular characterization of the basic peroxidase isoenzyme from Zinnia elegans, an enzyme involved in lignin biosynthesis	Plant Physiol. 139 (3), 1138-1154 (2005)	16258008	2	Verbruggen,H., Clerck,O.D., Schils,T., Kooistra,W.H. and Coppejans,E.	Evolution and phylogeography of Halimeda section Halimeda (Bryopsidales, Chlorophyta)	Mol. Phylogenet. Evol. 37 (3), 789-803 (2005)	16095924	3	Gabaldon Caballero,C.	Direct Submission	Submitted (17-FEB-2005) Gabaldon Caballero C., Biologia Vegetal (U.D. Fisiologia Veget), Universidad de Murcia, Facultad de Biologia, Campus de Espinardo, Espinardo, Murcia, 30100, SPAIN
BAD93164	cationic peroxidase [Zinnia violacea]	BAD93164	BAD93164.1	accession AB023959.1	Zinnia violacea	1	Sato,Y., Demura,T., Yamawaki,K., Inoue,Y., Sato,S., Sugiyama,M. and Fukuda,H.	Isolation and characterization of a novel peroxidase gene ZPO-C whose expression and function are closely associated with lignification during tracheary element differentiation	Plant Cell Physiol. 47 (4), 493-503 (2006)	16446311	2	Sato,Y., Fukuda,H. and Sugiyama,M.	Direct Submission	Submitted (22-FEB-1999) Yasushi Sato, Ehime University, Faculty of Science; Bunkyo-cho 2-5, Matsuyama, Ehime 790-8577, Japan (E-mail:ysato@sci.ehime-u.ac.jp, Tel:81-89-927-9633, Fax:81-89-927-9630)
CAH10839	peroxidase [Picea abies]	CAH10839	CAH10839.1	embl accession AJ809339.1	Picea abies (Norway spruce)	1	Koutaniemi,S., Toikka,M.M., Karkonen,A., Mustonen,M., Lundell,T., Simola,L.K., Kilpelainen,I.A. and Teeri,T.H.	Characterization of basic p-coumaryl and coniferyl alcohol oxidizing peroxidases from a lignin-forming Picea abies suspension culture	Plant Mol. Biol. 58 (2), 141-157 (2005)	16027971	2	Koutaniemi,S.	Direct Submission	Submitted (04-AUG-2004) Koutaniemi S., Dept. of Applied Biology, University of Helsinki, PO Box 27, 00014 University of Helsinki, FINLAND
CAH10840	peroxidase [Picea abies]	CAH10840	CAH10840.1	embl accession AJ809340.1	Picea abies (Norway spruce)	1	Koutaniemi,S., Toikka,M.M., Karkonen,A., Mustonen,M., Lundell,T., Simola,L.K., Kilpelainen,I.A. and Teeri,T.H.	Characterization of basic p-coumaryl and coniferyl alcohol oxidizing peroxidases from a lignin-forming Picea abies suspension culture	Plant Mol. Biol. 58 (2), 141-157 (2005)	16027971	2	Koutaniemi,S.	Direct Submission	Submitted (04-AUG-2004) Koutaniemi S., Dept. of Applied Biology, University of Helsinki, PO Box 27, 00014 University of Helsinki, FINLAND
AF149251_1	secretory peroxidase [Nicotiana tabacum]	AF149251_1	AAD33072.1	accession AF149251.1	Nicotiana tabacum (common tobacco)	1	Blee,K.A., O'Connell,A., Schuch,W. and Bolwell,G.P.	A novel peroxidase upregulated in Ti-transformed tobacco cell suspension cultures	Unpublished		2	Blee,K.A., O'Connell,A., Schuch,W. and Bolwell,G.P.	Direct Submission	Submitted (07-MAY-1999) Biochemistry, Royal Holloway University of London, Egham, Surrey TW20 OEX, United Kingdom
CAI54299	putative peroxidase [Zinnia violacea]	CAI54299	CAI54299.1	embl accession AJ880392.1	Zinnia violacea	1	Gabaldon,C., Lopez-Serrano,M., Pedreno,M.A. and Barcelo,A.R.	Cloning and molecular characterization of the basic peroxidase isoenzyme from Zinnia elegans, an enzyme involved in lignin biosynthesis	Plant Physiol. 139 (3), 1138-1154 (2005)	16258008	2	Verbruggen,H., Clerck,O.D., Schils,T., Kooistra,W.H. and Coppejans,E.	Evolution and phylogeography of Halimeda section Halimeda (Bryopsidales, Chlorophyta)	Mol. Phylogenet. Evol. 37 (3), 789-803 (2005)	16095924	3	Gabaldon Caballero,C.	Direct Submission	Submitted (17-FEB-2005) Gabaldon Caballero C., Biologia Vegetal (U.D. Fisiologia Veget), Universidad de Murcia, Facultad de Biologia, Campus de Espinardo, Espinardo, Murcia, 30100, SPAIN
